# Supplementary material for: Modified “Allele-Specific qPCR” Method for SNP Genotyping Based on FRET
Source: Front Plant Sci. 2022 Jan 10;12:747886. doi: 10.3389/fpls.2021.747886 (PMC8784781; doi:10.3389/fpls.2021.747886)
Supplement: Supplementary file 1 [file Table_1.XLSX]

## Sheet: Total 4,096 6-bp Barcodes
N	Name	Sequence	Tm (°C) (1M NaCl, 2 µM oligo)	dG(kcal/ mol)	GC(%)	Linguistic_ Complexity(%)
1	373	accgct	27.6	-7	66.7	100
2	421	acgcct	27.6	-7	66.7	100
3	437	acggct	27.6	-7	66.7	100
4	617	agccgt	27.6	-7	66.7	100
5	633	agcggt	27.6	-7	66.7	100
6	681	aggcgt	27.6	-7	66.7	100
7	1396	tccgca	28	-7	66.7	100
8	1444	tcgcca	28	-7	66.7	100
9	1460	tcggca	28	-7	66.7	100
10	1640	tgccga	28	-7	66.7	100
11	1656	tgcgga	28	-7	66.7	100
12	1704	tggcga	28	-7	66.7	100
13	1700	tggcca	26.2	-6.9	66.7	100
14	377	accggt	25.8	-6.8	66.7	100
15	410	acgtgc	25.7	-6.7	66.7	100
16	1607	tgcacg	25.7	-6.7	66.7	100
17	2612	cgtgca	25.7	-6.7	66.7	100
18	3305	gcacgt	25.7	-6.7	66.7	100
19	231	atgccg	23.8	-6.6	66.7	100
20	235	atgcgg	23.8	-6.6	66.7	100
21	247	atggcg	23.8	-6.6	66.7	100
22	419	acgctg	24.4	-6.6	66.7	100
23	567	agtgcg	24.4	-6.6	66.7	100
24	627	agcgtg	24.4	-6.6	66.7	100
25	1258	tcacgc	24.7	-6.6	66.7	100
26	1454	tcgcac	24.7	-6.6	66.7	100
27	1514	tgacgc	24.7	-6.6	66.7	100
28	1662	tgcgac	24.7	-6.6	66.7	100
29	2477	ccgcat	23.8	-6.6	66.7	100
30	2633	cgcagt	24.4	-6.6	66.7	100
31	2669	cgccat	23.8	-6.6	66.7	100
32	2688	cgcact	24.4	-6.6	66.7	100
33	2733	cggcat	23.8	-6.6	66.7	100
34	2933	cacgct	24.4	-6.6	66.7	100
35	2985	cagcgt	24.4	-6.6	66.7	100
36	3188	gtcgca	24.7	-6.6	66.7	100
37	3240	gtgcga	24.7	-6.6	66.7	100
38	3476	gcgtca	24.7	-6.6	66.7	100
39	3480	gcgtga	24.7	-6.6	66.7	100
40	4087	actgcg	24.4	-6.6	66.7	100
41	677	aggcct	23.4	-6.5	66.7	100
42	1400	tccgga	23.8	-6.5	66.7	100
43	170	atccgc	22.8	-6.4	66.7	100
44	182	atcgcc	22.8	-6.4	66.7	100
45	186	atcggc	22.8	-6.4	66.7	100
46	418	acgctc	23.3	-6.4	66.7	100
47	554	agtcgc	23.3	-6.4	66.7	100
48	626	agcgtc	23.3	-6.4	66.7	100
49	1271	tcagcg	23.4	-6.4	66.7	100
50	1455	tcgcag	23.4	-6.4	66.7	100
51	1527	tgagcg	23.4	-6.4	66.7	100
52	1606	tgcacc	22.7	-6.4	66.7	100
53	1646	tgccac	22.7	-6.4	66.7	100
54	1663	tgcgag	23.4	-6.4	66.7	100
55	1710	tggcac	22.7	-6.4	66.7	100
56	2164	ctcgca	23.4	-6.4	66.7	100
57	2216	ctgcga	23.4	-6.4	66.7	100
58	2644	cgctca	23.4	-6.4	66.7	100
59	2648	cgctga	23.4	-6.4	66.7	100
60	3236	gtgcca	22.7	-6.4	66.7	100
61	3252	gtggca	22.7	-6.4	66.7	100
62	3453	gccgat	22.8	-6.4	66.7	100
63	3465	gcgagt	23.3	-6.4	66.7	100
64	3517	gcggat	22.8	-6.4	66.7	100
65	3520	gcgact	23.3	-6.4	66.7	100
66	3636	ggtgca	22.7	-6.4	66.7	100
67	3709	ggcgat	22.8	-6.4	66.7	100
68	3957	gacgct	23.3	-6.4	66.7	100
69	4009	gagcgt	23.3	-6.4	66.7	100
70	4074	actcgc	23.3	-6.4	66.7	100
71	371	accgtg	22.4	-6.3	66.7	100
72	411	acgtgg	22.4	-6.3	66.7	100
73	435	acggtg	22.4	-6.3	66.7	100
74	599	agctcg	22	-6.3	66.7	100
75	1418	tcgagc	22.3	-6.3	66.7	100
76	1611	tgcagg	21.3	-6.3	66.7	100
77	1647	tgccag	21.3	-6.3	66.7	100
78	1711	tggcag	21.3	-6.3	66.7	100
79	1898	taccgc	21.9	-6.3	66.7	100
80	1910	tacgcc	21.9	-6.3	66.7	100
81	1914	tacggc	21.9	-6.3	66.7	100
82	2212	ctgcca	21.3	-6.3	66.7	100
83	2228	ctggca	21.3	-6.3	66.7	100
84	2281	ccacgt	22.4	-6.3	66.7	100
85	2356	cctgca	21.3	-6.3	66.7	100
86	2549	cgagct	22	-6.3	66.7	100
87	2921	caccgt	22.4	-6.3	66.7	100
88	2937	cacggt	22.4	-6.3	66.7	100
89	3368	gctcga	22.3	-6.3	66.7	100
90	3440	gccgta	21.9	-6.3	66.7	100
91	3504	gcggta	21.9	-6.3	66.7	100
92	3696	ggcgta	21.9	-6.3	66.7	100
93	246	atggcc	20.6	-6.2	66.7	100
94	346	acctgc	21.2	-6.2	66.7	100
95	370	accgtc	21.3	-6.2	66.7	100
96	406	acgtcc	21.3	-6.2	66.7	100
97	434	acggtc	21.3	-6.2	66.7	100
98	566	agtgcc	21.2	-6.2	66.7	100
99	570	agtggc	21.2	-6.2	66.7	100
100	666	aggtgc	21.2	-6.2	66.7	100
101	1255	tcaccg	21.4	-6.2	66.7	100
102	1259	tcacgg	21.4	-6.2	66.7	100
103	1351	tccacg	21.4	-6.2	66.7	100
104	1511	tgaccg	21.4	-6.2	66.7	100
105	1515	tgacgg	21.4	-6.2	66.7	100
106	1671	tggacg	21.4	-6.2	66.7	100
107	2452	ccgtca	21.4	-6.2	66.7	100
108	2456	ccgtga	21.4	-6.2	66.7	100
109	2596	cgtcca	21.4	-6.2	66.7	100
110	2616	cgtgga	21.4	-6.2	66.7	100
111	2708	cggtca	21.4	-6.2	66.7	100
112	2712	cggtga	21.4	-6.2	66.7	100
113	3301	gcacct	21.2	-6.2	66.7	100
114	3321	gcaggt	21.2	-6.2	66.7	100
115	3401	gccagt	21.2	-6.2	66.7	100
116	3456	gccact	21.2	-6.2	66.7	100
117	3561	ggacgt	21.3	-6.2	66.7	100
118	3657	ggcagt	21.2	-6.2	66.7	100
119	3693	ggccat	20.6	-6.2	66.7	100
120	3712	ggcact	21.2	-6.2	66.7	100
121	3945	gaccgt	21.3	-6.2	66.7	100
122	3961	gacggt	21.3	-6.2	66.7	100
123	4086	actgcc	21.2	-6.2	66.7	100
124	4090	actggc	21.2	-6.2	66.7	100
125	233	atgcgt	22.6	-6.2	50	100
126	417	acgctt	22.1	-6.2	50	100
127	429	acgcat	22.6	-6.2	50	100
128	625	agcgtt	22.1	-6.2	50	100
129	885	aacgct	22.1	-6.2	50	100
130	937	aagcgt	22.1	-6.2	50	100
131	1140	ttcgca	22.5	-6.2	50	100
132	1192	ttgcga	22.5	-6.2	50	100
133	1452	tcgcaa	22.5	-6.2	50	100
134	1660	tgcgaa	22.5	-6.2	50	100
135	603	agctgg	19.9	-6.1	66.7	100
136	611	agcctg	19.9	-6.1	66.7	100
137	675	aggctg	19.9	-6.1	66.7	100
138	1270	tcagcc	20.2	-6.1	66.7	100
139	1274	tcaggc	20.2	-6.1	66.7	100
140	1354	tccagc	20.2	-6.1	66.7	100
141	1526	tgagcc	20.2	-6.1	66.7	100
142	1530	tgaggc	20.2	-6.1	66.7	100
143	1674	tggagc	20.2	-6.1	66.7	100
144	1959	tagccg	20.5	-6.1	66.7	100
145	1963	tagcgg	20.5	-6.1	66.7	100
146	1975	taggcg	20.5	-6.1	66.7	100
147	2293	ccagct	19.9	-6.1	66.7	100
148	2464	ccgcta	20.5	-6.1	66.7	100
149	2628	cgcatg	20.3	-6.1	66.7	100
150	2656	cgccta	20.5	-6.1	66.7	100
151	2720	cggcta	20.5	-6.1	66.7	100
152	2871	catgcg	20.3	-6.1	66.7	100
153	2981	cagcct	19.9	-6.1	66.7	100
154	2997	caggct	19.9	-6.1	66.7	100
155	3364	gctcca	20.2	-6.1	66.7	100
156	3384	gctgga	20.2	-6.1	66.7	100
157	3412	gcctca	20.2	-6.1	66.7	100
158	3416	gcctga	20.2	-6.1	66.7	100
159	3668	ggctca	20.2	-6.1	66.7	100
160	3672	ggctga	20.2	-6.1	66.7	100
161	180	atcgca	21.6	-6.1	50	100
162	232	atgcga	21.6	-6.1	50	100
163	1453	tcgcat	21.6	-6.1	50	100
164	1661	tgcgat	21.6	-6.1	50	100
165	171	atccgg	19.3	-6	66.7	100
166	343	acctcg	20	-6	66.7	100
167	551	agtccg	20	-6	66.7	100
168	555	agtcgg	20	-6	66.7	100
169	663	aggtcg	20	-6	66.7	100
170	1406	tccgac	20.3	-6	66.7	100
171	1414	tcgacc	20.3	-6	66.7	100
172	1470	tcggac	20.3	-6	66.7	100
173	2441	ccgagt	20	-6	66.7	100
174	2493	ccggat	19.3	-6	66.7	100
175	2496	ccgact	20	-6	66.7	100
176	2522	cgatgc	19.2	-6	66.7	100
177	2533	cgacct	20	-6	66.7	100
178	2553	cgaggt	20	-6	66.7	100
179	2627	cgcatc	19.2	-6	66.7	100
180	2697	cggagt	20	-6	66.7	100
181	2752	cggact	20	-6	66.7	100
182	2858	catcgc	19.2	-6	66.7	100
183	3176	gtccga	20.3	-6	66.7	100
184	3192	gtcgga	20.3	-6	66.7	100
185	3246	gtgcac	19	-6	66.7	100
186	3287	gcatcg	19.2	-6	66.7	100
187	3460	gcgatg	19.2	-6	66.7	100
188	3624	ggtcga	20.3	-6	66.7	100
189	3895	gatgcg	19.2	-6	66.7	100
190	4071	actccg	20	-6	66.7	100
191	4075	actcgg	20	-6	66.7	100
192	1188	ttgcca	20.5	-6	50	100
193	1204	ttggca	20.5	-6	50	100
194	1644	tgccaa	20.5	-6	50	100
195	1708	tggcaa	20.5	-6	50	100
196	598	agctcc	18.7	-5.9	66.7	100
197	610	agcctc	18.7	-5.9	66.7	100
198	674	aggctc	18.7	-5.9	66.7	100
199	1407	tccgag	18.9	-5.9	66.7	100
200	1419	tcgagg	18.9	-5.9	66.7	100
201	1471	tcggag	18.9	-5.9	66.7	100
202	1670	tggacc	18	-5.9	66.7	100
203	1899	taccgg	18.4	-5.9	66.7	100
204	2152	ctccga	18.9	-5.9	66.7	100
205	2168	ctcgga	18.9	-5.9	66.7	100
206	2344	cctcga	18.9	-5.9	66.7	100
207	2480	ccggta	18.4	-5.9	66.7	100
208	2931	cacgtg	18.8	-5.9	66.7	100
209	3573	ggagct	18.7	-5.9	66.7	100
210	3620	ggtcca	18	-5.9	66.7	100
211	4005	gagcct	18.7	-5.9	66.7	100
212	4021	gaggct	18.7	-5.9	66.7	100
213	181	atcgct	20.3	-5.9	50	100
214	228	atgcca	19.5	-5.9	50	100
215	244	atggca	19.5	-5.9	50	100
216	369	accgtt	20.2	-5.9	50	100
217	433	acggtt	20.2	-5.9	50	100
218	564	agtgca	20.2	-5.9	50	100
219	637	agcgat	20.3	-5.9	50	100
220	873	aaccgt	20.2	-5.9	50	100
221	889	aacggt	20.2	-5.9	50	100
222	1609	tgcagt	20.2	-5.9	50	100
223	1645	tgccat	19.5	-5.9	50	100
224	1648	tgcgta	20.8	-5.9	50	100
225	1664	tgcact	20.2	-5.9	50	100
226	1709	tggcat	19.5	-5.9	50	100
227	1908	tacgca	20.8	-5.9	50	100
228	4084	actgca	20.2	-5.9	50	100
229	347	acctgg	17.6	-5.8	66.7	100
230	1974	taggcc	17.1	-5.8	66.7	100
231	2222	ctgcac	17.5	-5.8	66.7	100
232	2266	ccatgc	16.7	-5.8	66.7	100
233	2297	ccaggt	17.6	-5.8	66.7	100
234	2870	catgcc	16.7	-5.8	66.7	100
235	2874	catggc	16.7	-5.8	66.7	100
236	2906	cactgc	17.5	-5.8	66.7	100
237	2970	cagtgc	17.5	-5.8	66.7	100
238	3050	gtacgc	18.2	-5.8	66.7	100
239	3247	gtgcag	17.5	-5.8	66.7	100
240	3291	gcatgg	16.7	-5.8	66.7	100
241	3299	gcactg	17.5	-5.8	66.7	100
242	3315	gcagtg	17.5	-5.8	66.7	100
243	3396	gccatg	16.7	-5.8	66.7	100
244	3459	gcgatc	18	-5.8	66.7	100
245	3486	gcgtac	18.2	-5.8	66.7	100
246	3652	ggcatg	16.7	-5.8	66.7	100
247	3680	ggccta	17.1	-5.8	66.7	100
248	3882	gatcgc	18	-5.8	66.7	100
249	404	acgtca	20.3	-5.8	50	100
250	408	acgtga	20.3	-5.8	50	100
251	416	acgcta	19.4	-5.8	50	100
252	624	agcgta	19.4	-5.8	50	100
253	1257	tcacgt	20.3	-5.8	50	100
254	1332	tctgca	19.2	-5.8	50	100
255	1513	tgacgt	20.3	-5.8	50	100
256	1524	tgagca	19.2	-5.8	50	100
257	1608	tgcaga	19.2	-5.8	50	100
258	1620	tgctca	19.2	-5.8	50	100
259	1909	tacgct	19.4	-5.8	50	100
260	1961	tagcgt	19.4	-5.8	50	100
261	662	aggtcc	16.5	-5.7	66.7	100
262	1355	tccagg	16.6	-5.7	66.7	100
263	2026	ctacgc	16.8	-5.7	66.7	100
264	2360	cctgga	16.6	-5.7	66.7	100
265	2570	cgtagc	16.8	-5.7	66.7	100
266	2606	cgtcac	17.7	-5.7	66.7	100
267	2622	cgtgac	17.7	-5.7	66.7	100
268	2654	cgctac	16.8	-5.7	66.7	100
269	2930	cacgtc	17.7	-5.7	66.7	100
270	3063	gtagcg	16.8	-5.7	66.7	100
271	3143	gtcacg	17.7	-5.7	66.7	100
272	3146	gtcagc	16.3	-5.7	66.7	100
273	3207	gtgacg	17.7	-5.7	66.7	100
274	3210	gtgagc	16.3	-5.7	66.7	100
275	3286	gcatcc	15.5	-5.7	66.7	100
276	3298	gcactc	16.3	-5.7	66.7	100
277	3314	gcagtc	16.3	-5.7	66.7	100
278	3335	gctacg	16.8	-5.7	66.7	100
279	3374	gctcac	16.3	-5.7	66.7	100
280	3390	gctgac	16.3	-5.7	66.7	100
281	3395	gccatc	15.5	-5.7	66.7	100
282	3487	gcgtag	16.8	-5.7	66.7	100
283	3546	ggatgc	15.5	-5.7	66.7	100
284	3557	ggacct	16.5	-5.7	66.7	100
285	3651	ggcatc	15.5	-5.7	66.7	100
286	3894	gatgcc	15.5	-5.7	66.7	100
287	3898	gatggc	15.5	-5.7	66.7	100
288	3930	gactgc	16.3	-5.7	66.7	100
289	3955	gacgtg	17.7	-5.7	66.7	100
290	3994	gagtgc	16.3	-5.7	66.7	100
291	119	attgcg	18.1	-5.7	50	100
292	169	atccgt	18.3	-5.7	50	100
293	185	atcggt	18.3	-5.7	50	100
294	229	atgcct	18.1	-5.7	50	100
295	245	atggct	18.1	-5.7	50	100
296	309	acagct	18.8	-5.7	50	100
297	381	accgat	18.3	-5.7	50	100
298	393	acgagt	18.9	-5.7	50	100
299	405	acgtct	18.9	-5.7	50	100
300	445	acggat	18.3	-5.7	50	100
301	489	agacgt	18.9	-5.7	50	100
302	565	agtgct	18.8	-5.7	50	100
303	601	agctgt	18.8	-5.7	50	100
304	609	agcctt	17.6	-5.7	50	100
305	621	agccat	18.1	-5.7	50	100
306	640	agcact	18.8	-5.7	50	100
307	673	aggctt	17.6	-5.7	50	100
308	685	aggcat	18.1	-5.7	50	100
309	823	aatgcg	18.1	-5.7	50	100
310	933	aagcct	17.6	-5.7	50	100
311	949	aaggct	17.6	-5.7	50	100
312	1128	ttccga	18.2	-5.7	50	100
313	1144	ttcgga	18.2	-5.7	50	100
314	1256	tcacga	19.3	-5.7	50	100
315	1404	tccgaa	18.2	-5.7	50	100
316	1413	tcgaca	19.3	-5.7	50	100
317	1432	tcgtga	19.3	-5.7	50	100
318	1468	tcggaa	18.2	-5.7	50	100
319	1576	tgtcga	19.3	-5.7	50	100
320	2626	cgcatt	18.1	-5.7	50	100
321	2637	cgcaat	18.1	-5.7	50	100
322	4073	actcgt	18.9	-5.7	50	100
323	2119	ctcacg	16.3	-5.6	66.7	100
324	2183	ctgacg	16.3	-5.6	66.7	100
325	2223	ctgcag	16	-5.6	66.7	100
326	2263	ccatcg	15.5	-5.6	66.7	100
327	2436	ccgatg	15.5	-5.6	66.7	100
328	2523	cgatgg	15.5	-5.6	66.7	100
329	2531	cgactg	16.3	-5.6	66.7	100
330	2547	cgagtg	16.3	-5.6	66.7	100
331	2607	cgtcag	16.3	-5.6	66.7	100
332	2623	cgtgag	16.3	-5.6	66.7	100
333	2692	cggatg	15.5	-5.6	66.7	100
334	2855	catccg	15.5	-5.6	66.7	100
335	2859	catcgg	15.5	-5.6	66.7	100
336	2903	cactcg	16.3	-5.6	66.7	100
337	2967	cagtcg	16.3	-5.6	66.7	100
338	2979	cagctg	16	-5.6	66.7	100
339	3198	gtcgac	16.6	-5.6	66.7	100
340	3954	gacgtc	16.6	-5.6	66.7	100
341	106	attcgc	17	-5.6	50	100
342	596	agctca	17.8	-5.6	50	100
343	600	agctga	17.8	-5.6	50	100
344	810	aatcgc	17	-5.6	50	100
345	1198	ttgcac	16.8	-5.6	50	100
346	1269	tcagct	17.8	-5.6	50	100
347	1440	tcgcta	18.5	-5.6	50	100
348	1525	tgagct	17.8	-5.6	50	100
349	1614	tgcaac	16.8	-5.6	50	100
350	1960	tagcga	18.5	-5.6	50	100
351	3124	gttgca	16.8	-5.6	50	100
352	3244	gtgcaa	16.8	-5.6	50	100
353	3458	gcgatt	17	-5.6	50	100
354	3469	gcgaat	17	-5.6	50	100
355	2039	ctagcg	15.3	-5.5	66.7	100
356	2122	ctcagc	14.8	-5.5	66.7	100
357	2186	ctgagc	14.8	-5.5	66.7	100
358	2655	cgctag	15.3	-5.5	66.7	100
359	2978	cagctc	14.8	-5.5	66.7	100
360	3375	gctcag	14.8	-5.5	66.7	100
361	3391	gctgag	14.8	-5.5	66.7	100
362	4003	gagctg	14.8	-5.5	66.7	100
363	168	atccga	17.3	-5.5	50	100
364	184	atcgga	17.3	-5.5	50	100
365	238	atgcac	15.8	-5.5	50	100
366	282	acatgc	15.8	-5.5	50	100
367	313	acaggt	16.7	-5.5	50	100
368	329	accagt	16.7	-5.5	50	100
369	345	acctgt	16.7	-5.5	50	100
370	368	accgta	17.4	-5.5	50	100
371	403	acgttg	16.7	-5.5	50	100
372	432	acggta	17.4	-5.5	50	100
373	552	agtcga	18	-5.5	50	100
374	883	aacgtg	16.7	-5.5	50	100
375	1405	tccgat	17.3	-5.5	50	100
376	1417	tcgagt	18	-5.5	50	100
377	1469	tcggat	17.3	-5.5	50	100
378	1472	tcgact	18	-5.5	50	100
379	1508	tgacca	17.2	-5.5	50	100
380	1572	tgtcca	17.2	-5.5	50	100
381	1669	tggaca	17.2	-5.5	50	100
382	1684	tggtca	17.2	-5.5	50	100
383	1897	taccgt	17.4	-5.5	50	100
384	1913	tacggt	17.4	-5.5	50	100
385	2793	caacgt	16.7	-5.5	50	100
386	2929	cacgtt	16.7	-5.5	50	100
387	3245	gtgcat	15.8	-5.5	50	100
388	3289	gcatgt	15.8	-5.5	50	100
389	4072	actcga	18	-5.5	50	100
390	4089	actggt	16.7	-5.5	50	100
391	2174	ctcgac	15.1	-5.4	66.7	100
392	2267	ccatgg	12.8	-5.4	66.7	100
393	2275	ccactg	13.7	-5.4	66.7	100
394	2291	ccagtg	13.7	-5.4	66.7	100
395	2435	ccgatc	14.3	-5.4	66.7	100
396	2462	ccgtac	14.5	-5.4	66.7	100
397	2518	cgatcc	14.3	-5.4	66.7	100
398	2530	cgactc	15.1	-5.4	66.7	100
399	2546	cgagtc	15.1	-5.4	66.7	100
400	2566	cgtacc	14.5	-5.4	66.7	100
401	2691	cggatc	14.3	-5.4	66.7	100
402	2718	cggtac	14.5	-5.4	66.7	100
403	2907	cactgg	13.7	-5.4	66.7	100
404	2915	cacctg	13.7	-5.4	66.7	100
405	2971	cagtgg	13.7	-5.4	66.7	100
406	2995	caggtg	13.7	-5.4	66.7	100
407	3047	gtaccg	14.5	-5.4	66.7	100
408	3051	gtacgg	14.5	-5.4	66.7	100
409	3142	gtcacc	14	-5.4	66.7	100
410	3182	gtccac	14	-5.4	66.7	100
411	3199	gtcgag	15.1	-5.4	66.7	100
412	3206	gtgacc	14	-5.4	66.7	100
413	3262	gtggac	14	-5.4	66.7	100
414	3543	ggatcg	14.3	-5.4	66.7	100
415	3591	ggtacg	14.5	-5.4	66.7	100
416	3630	ggtcac	14	-5.4	66.7	100
417	3646	ggtgac	14	-5.4	66.7	100
418	3879	gatccg	14.3	-5.4	66.7	100
419	3883	gatcgg	14.3	-5.4	66.7	100
420	3927	gactcg	15.1	-5.4	66.7	100
421	3991	gagtcg	15.1	-5.4	66.7	100
422	118	attgcc	14.6	-5.4	50	100
423	122	attggc	14.6	-5.4	50	100
424	344	acctga	15.7	-5.4	50	100
425	538	agttgc	15.3	-5.4	50	100
426	548	agtcca	15.7	-5.4	50	100
427	660	aggtca	15.7	-5.4	50	100
428	822	aatgcc	14.6	-5.4	50	100
429	826	aatggc	14.6	-5.4	50	100
430	858	aactgc	15.3	-5.4	50	100
431	922	aagtgc	15.3	-5.4	50	100
432	1002	ttacgc	16.2	-5.4	50	100
433	1095	ttcacg	15.7	-5.4	50	100
434	1159	ttgacg	15.7	-5.4	50	100
435	1199	ttgcag	15.4	-5.4	50	100
436	1223	tcaacg	15.7	-5.4	50	100
437	1273	tcaggt	15.7	-5.4	50	100
438	1353	tccagt	15.7	-5.4	50	100
439	1392	tccgta	16.5	-5.4	50	100
440	1456	tcggta	16.5	-5.4	50	100
441	1479	tgaacg	15.7	-5.4	50	100
442	1509	tgacct	15.7	-5.4	50	100
443	1615	tgcaag	15.4	-5.4	50	100
444	1632	tgccta	16.3	-5.4	50	100
445	1696	tggcta	16.3	-5.4	50	100
446	1728	tggact	15.7	-5.4	50	100
447	1770	taacgc	16.2	-5.4	50	100
448	1896	taccga	16.5	-5.4	50	100
449	1912	tacgga	16.5	-5.4	50	100
450	1956	tagcca	16.3	-5.4	50	100
451	1972	taggca	16.3	-5.4	50	100
452	2100	cttgca	15.4	-5.4	50	100
453	2220	ctgcaa	15.4	-5.4	50	100
454	2580	cgttca	15.7	-5.4	50	100
455	2584	cgttga	15.7	-5.4	50	100
456	2604	cgtcaa	15.7	-5.4	50	100
457	2620	cgtgaa	15.7	-5.4	50	100
458	3273	gcaagt	15.3	-5.4	50	100
459	3297	gcactt	15.3	-5.4	50	100
460	3313	gcagtt	15.3	-5.4	50	100
461	3328	gcaact	15.3	-5.4	50	100
462	3394	gccatt	14.6	-5.4	50	100
463	3405	gccaat	14.6	-5.4	50	100
464	3472	gcgtta	16.2	-5.4	50	100
465	3484	gcgtaa	16.2	-5.4	50	100
466	3650	ggcatt	14.6	-5.4	50	100
467	3661	ggcaat	14.6	-5.4	50	100
468	4058	acttgc	15.3	-5.4	50	100
469	4088	actgga	15.7	-5.4	50	100
470	2023	ctaccg	13	-5.3	66.7	100
471	2027	ctacgg	13	-5.3	66.7	100
472	2175	ctcgag	13.6	-5.3	66.7	100
473	2182	ctgacc	12.4	-5.3	66.7	100
474	2238	ctggac	12.4	-5.3	66.7	100
475	2290	ccagtc	12.4	-5.3	66.7	100
476	2311	cctacg	13	-5.3	66.7	100
477	2366	cctgac	12.4	-5.3	66.7	100
478	2463	ccgtag	13	-5.3	66.7	100
479	2571	cgtagg	13	-5.3	66.7	100
480	2719	cggtag	13	-5.3	66.7	100
481	2966	cagtcc	12.4	-5.3	66.7	100
482	2994	caggtc	12.4	-5.3	66.7	100
483	3062	gtagcc	13	-5.3	66.7	100
484	3066	gtaggc	13	-5.3	66.7	100
485	3147	gtcagg	12.4	-5.3	66.7	100
486	3183	gtccag	12.4	-5.3	66.7	100
487	3334	gctacc	13	-5.3	66.7	100
488	3422	gcctac	13	-5.3	66.7	100
489	3555	ggactg	12.4	-5.3	66.7	100
490	3594	ggtagc	13	-5.3	66.7	100
491	3631	ggtcag	12.4	-5.3	66.7	100
492	3678	ggctac	13	-5.3	66.7	100
493	3931	gactgg	12.4	-5.3	66.7	100
494	3939	gacctg	12.4	-5.3	66.7	100
495	4002	gagctc	13.6	-5.3	66.7	100
496	42	atacgc	15.2	-5.3	50	100
497	239	atgcag	14.4	-5.3	50	100
498	402	acgttc	15.6	-5.3	50	100
499	580	agcatg	14.4	-5.3	50	100
500	608	agccta	14.8	-5.3	50	100
501	672	aggcta	14.8	-5.3	50	100
502	882	aacgtc	15.6	-5.3	50	100
503	1015	ttagcg	14.8	-5.3	50	100
504	1098	ttcagc	14.3	-5.3	50	100
505	1162	ttgagc	14.3	-5.3	50	100
506	1226	tcaagc	14.3	-5.3	50	100
507	1242	tcatgc	14.8	-5.3	50	100
508	1482	tgaagc	14.3	-5.3	50	100
509	1603	tgcatc	14.8	-5.3	50	100
510	1783	taagcg	14.8	-5.3	50	100
511	1847	tatgcg	15.3	-5.3	50	100
512	1957	tagcct	14.8	-5.3	50	100
513	1973	taggct	14.8	-5.3	50	100
514	2221	ctgcat	14.4	-5.3	50	100
515	2625	cgcata	15.3	-5.3	50	100
516	2640	cgctta	14.8	-5.3	50	100
517	2652	cgctaa	14.8	-5.3	50	100
518	2869	catgct	14.4	-5.3	50	100
519	3288	gcatga	14.8	-5.3	50	100
520	3348	gcttca	14.3	-5.3	50	100
521	3352	gcttga	14.3	-5.3	50	100
522	3372	gctcaa	14.3	-5.3	50	100
523	3388	gctgaa	14.3	-5.3	50	100
524	3485	gcgtat	15.2	-5.3	50	100
525	3817	gaacgt	15.6	-5.3	50	100
526	3892	gatgca	14.8	-5.3	50	100
527	3953	gacgtt	15.6	-5.3	50	100
528	2038	ctagcc	11.4	-5.2	66.7	100
529	2042	ctaggc	11.4	-5.2	66.7	100
530	2314	cctagc	11.4	-5.2	66.7	100
531	3339	gctagg	11.4	-5.2	66.7	100
532	3423	gcctag	11.4	-5.2	66.7	100
533	3679	ggctag	11.4	-5.2	66.7	100
534	103	attccg	13.4	-5.2	50	100
535	107	attcgg	13.4	-5.2	50	100
536	135	atcacg	14.7	-5.2	50	100
537	179	atcgtg	14.7	-5.2	50	100
538	199	atgacg	14.7	-5.2	50	100
539	215	atgtcg	14.7	-5.2	50	100
540	279	acatcg	14.7	-5.2	50	100
541	388	acgatg	14.7	-5.2	50	100
542	485	agacct	14.2	-5.2	50	100
543	535	agttcg	14.2	-5.2	50	100
544	549	agtcct	14.2	-5.2	50	100
545	595	agcttg	13.9	-5.2	50	100
546	661	aggtct	14.2	-5.2	50	100
547	704	aggact	14.2	-5.2	50	100
548	807	aatccg	13.4	-5.2	50	100
549	811	aatcgg	13.4	-5.2	50	100
550	855	aactcg	14.2	-5.2	50	100
551	919	aagtcg	14.2	-5.2	50	100
552	931	aagctg	13.9	-5.2	50	100
553	1150	ttcgac	14.6	-5.2	50	100
554	1272	tcagga	14.7	-5.2	50	100
555	1336	tctgga	14.7	-5.2	50	100
556	1352	tccaga	14.7	-5.2	50	100
557	1368	tcctga	14.7	-5.2	50	100
558	1422	tcgaac	14.6	-5.2	50	100
559	1834	tatcgc	14.2	-5.2	50	100
560	2434	ccgatt	13.4	-5.2	50	100
561	2445	ccgaat	13.4	-5.2	50	100
562	2505	cgaagt	14.2	-5.2	50	100
563	2521	cgatgt	14.7	-5.2	50	100
564	2529	cgactt	14.2	-5.2	50	100
565	2541	cgacat	14.7	-5.2	50	100
566	2545	cgagtt	14.2	-5.2	50	100
567	2560	cgaact	14.2	-5.2	50	100
568	2605	cgtcat	14.7	-5.2	50	100
569	2621	cgtgat	14.7	-5.2	50	100
570	2690	cggatt	13.4	-5.2	50	100
571	2701	cggaat	13.4	-5.2	50	100
572	2805	caagct	13.9	-5.2	50	100
573	2857	catcgt	14.7	-5.2	50	100
574	2941	cacgat	14.7	-5.2	50	100
575	2977	cagctt	13.9	-5.2	50	100
576	3112	gttcga	14.6	-5.2	50	100
577	3196	gtcgaa	14.6	-5.2	50	100
578	3457	gcgata	14.2	-5.2	50	100
579	4055	acttcg	14.2	-5.2	50	100
580	1196	ttgcaa	14.9	-5.2	33.3	100
581	2123	ctcagg	10.8	-5.1	66.7	100
582	2159	ctccag	10.8	-5.1	66.7	100
583	2187	ctgagg	10.8	-5.1	66.7	100
584	2239	ctggag	10.8	-5.1	66.7	100
585	2351	cctcag	10.8	-5.1	66.7	100
586	2367	cctgag	10.8	-5.1	66.7	100
587	3542	ggatcc	10.2	-5.1	66.7	100
588	3554	ggactc	11.2	-5.1	66.7	100
589	3570	ggagtc	11.2	-5.1	66.7	100
590	3590	ggtacc	10.5	-5.1	66.7	100
591	3926	gactcc	11.2	-5.1	66.7	100
592	3938	gacctc	11.2	-5.1	66.7	100
593	3990	gagtcc	11.2	-5.1	66.7	100
594	4018	gaggtc	11.2	-5.1	66.7	100
595	55	atagcg	13.8	-5.1	50	100
596	138	atcagc	13.3	-5.1	50	100
597	154	atctgc	13.3	-5.1	50	100
598	190	atcgac	13.6	-5.1	50	100
599	202	atgagc	13.3	-5.1	50	100
600	226	atgctc	13.3	-5.1	50	100
601	283	acatgg	12.1	-5.1	50	100
602	307	acagtg	13	-5.1	50	100
603	324	accatg	12.1	-5.1	50	100
604	387	acgatc	13.6	-5.1	50	100
605	474	agatgc	13.3	-5.1	50	100
606	579	agcatc	13.3	-5.1	50	100
607	594	agcttc	12.8	-5.1	50	100
608	930	aagctc	12.8	-5.1	50	100
609	1412	tcgatg	13.7	-5.1	50	100
610	1495	tgatcg	13.7	-5.1	50	100
611	1543	tgtacg	13.9	-5.1	50	100
612	1582	tgtcac	13.4	-5.1	50	100
613	1907	tacgtg	13.9	-5.1	50	100
614	2265	ccatgt	12.1	-5.1	50	100
615	2516	cgatca	13.7	-5.1	50	100
616	2565	cgtaca	13.9	-5.1	50	100
617	2653	cgctat	13.8	-5.1	50	100
618	2856	catcga	13.7	-5.1	50	100
619	2873	catggt	12.1	-5.1	50	100
620	2905	cactgt	13	-5.1	50	100
621	2928	cacgta	13.9	-5.1	50	100
622	3197	gtcgat	13.6	-5.1	50	100
623	3205	gtgaca	13.4	-5.1	50	100
624	3285	gcatct	13.3	-5.1	50	100
625	3325	gcagat	13.3	-5.1	50	100
626	3373	gctcat	13.3	-5.1	50	100
627	3389	gctgat	13.3	-5.1	50	100
628	3829	gaagct	12.8	-5.1	50	100
629	3881	gatcgt	13.6	-5.1	50	100
630	3893	gatgct	13.3	-5.1	50	100
631	4001	gagctt	12.8	-5.1	50	100
632	4013	gagcat	13.3	-5.1	50	100
633	116	attgca	13.9	-5.1	33.3	100
634	236	atgcaa	13.9	-5.1	33.3	100
635	820	aatgca	13.9	-5.1	33.3	100
636	881	aacgtt	14.7	-5.1	33.3	100
637	1197	ttgcat	13.9	-5.1	33.3	100
638	1602	tgcatt	13.9	-5.1	33.3	100
639	1613	tgcaat	13.9	-5.1	33.3	100
640	339	accttg	11.6	-5	50	100
641	859	aactgg	11.6	-5	50	100
642	867	aacctg	11.6	-5	50	100
643	999	ttaccg	12.5	-5	50	100
644	1003	ttacgg	12.5	-5	50	100
645	1151	ttcgag	13.2	-5	50	100
646	1158	ttgacc	12	-5	50	100
647	1214	ttggac	12	-5	50	100
648	1423	tcgaag	13.2	-5	50	100
649	1478	tgaacc	12	-5	50	100
650	1546	tgtagc	12.4	-5	50	100
651	1630	tgctac	12.4	-5	50	100
652	1678	tggaac	12	-5	50	100
653	1767	taaccg	12.5	-5	50	100
654	1771	taacgg	12.5	-5	50	100
655	1846	tatgcc	11.6	-5	50	100
656	1850	tatggc	11.6	-5	50	100
657	1866	tacagc	12.4	-5	50	100
658	1882	tactgc	12.4	-5	50	100
659	1946	tagtgc	12.4	-5	50	100
660	1966	tagcac	12.4	-5	50	100
661	2088	cttcga	13.2	-5	50	100
662	2172	ctcgaa	13.2	-5	50	100
663	2249	ccaagt	11.6	-5	50	100
664	2289	ccagtt	11.6	-5	50	100
665	2448	ccgtta	12.5	-5	50	100
666	2460	ccgtaa	12.5	-5	50	100
667	2704	cggtta	12.5	-5	50	100
668	2716	cggtaa	12.5	-5	50	100
669	2778	caatgc	10.6	-5	50	100
670	2809	caaggt	11.6	-5	50	100
671	2842	cattgc	10.6	-5	50	100
672	2993	caggtt	11.6	-5	50	100
673	3060	gtagca	12.4	-5	50	100
674	3108	gttcca	12	-5	50	100
675	3180	gtccaa	12	-5	50	100
676	3232	gtgcta	12.4	-5	50	100
677	3268	gcaatg	10.6	-5	50	100
678	3283	gcattg	10.6	-5	50	100
679	3296	gcacta	12.4	-5	50	100
680	3312	gcagta	12.4	-5	50	100
681	3333	gctaca	12.4	-5	50	100
682	3376	gctgta	12.4	-5	50	100
683	3393	gccata	11.6	-5	50	100
684	3604	ggttca	12	-5	50	100
685	3628	ggtcaa	12	-5	50	100
686	3649	ggcata	11.6	-5	50	100
687	4059	acttgg	11.6	-5	50	100
688	39	ataccg	11.5	-4.9	50	100
689	43	atacgg	11.5	-4.9	50	100
690	191	atcgag	12.1	-4.9	50	100
691	198	atgacc	10.9	-4.9	50	100
692	214	atgtcc	10.9	-4.9	50	100
693	242	atggtc	10.9	-4.9	50	100
694	254	atggac	10.9	-4.9	50	100
695	306	acagtc	11.8	-4.9	50	100
696	415	acgtag	12.3	-4.9	50	100
697	471	agatcg	12.1	-4.9	50	100
698	519	agtacg	12.3	-4.9	50	100
699	534	agttcc	10.4	-4.9	50	100
700	558	agtcac	11.8	-4.9	50	100
701	574	agtgac	11.8	-4.9	50	100
702	658	aggttc	10.4	-4.9	50	100
703	918	aagtcc	10.4	-4.9	50	100
704	946	aaggtc	10.4	-4.9	50	100
705	1014	ttagcc	11	-4.9	50	100
706	1018	ttaggc	11	-4.9	50	100
707	1099	ttcagg	10.5	-4.9	50	100
708	1135	ttccag	10.5	-4.9	50	100
709	1227	tcaagg	10.5	-4.9	50	100
710	1243	tcatgg	11	-4.9	50	100
711	1251	tcactg	11.9	-4.9	50	100
712	1267	tcagtg	11.9	-4.9	50	100
713	1348	tccatg	11	-4.9	50	100
714	1359	tccaag	10.5	-4.9	50	100
715	1438	tcgtac	12.7	-4.9	50	100
716	1519	tgacag	11.9	-4.9	50	100
717	1583	tgtcag	11.9	-4.9	50	100
718	1782	taagcc	11	-4.9	50	100
719	1786	taaggc	11	-4.9	50	100
720	1906	tacgtc	12.7	-4.9	50	100
721	2025	ctacgt	12.3	-4.9	50	100
722	2104	cttgga	10.5	-4.9	50	100
723	2173	ctcgat	12.1	-4.9	50	100
724	2181	ctgaca	11.9	-4.9	50	100
725	2196	ctgtca	11.9	-4.9	50	100
726	2236	ctggaa	10.5	-4.9	50	100
727	2264	ccatga	11	-4.9	50	100
728	2328	ccttga	10.5	-4.9	50	100
729	2364	cctgaa	10.5	-4.9	50	100
730	2461	ccgtat	11.5	-4.9	50	100
731	2517	cgatct	12.1	-4.9	50	100
732	2624	cgtact	12.3	-4.9	50	100
733	2717	cggtat	11.5	-4.9	50	100
734	2872	catgga	11	-4.9	50	100
735	2904	cactga	11.9	-4.9	50	100
736	2968	cagtga	11.9	-4.9	50	100
737	3048	gtacga	12.7	-4.9	50	100
738	3181	gtccat	10.9	-4.9	50	100
739	3200	gtcact	11.8	-4.9	50	100
740	3264	gtgact	11.8	-4.9	50	100
741	3408	gcctta	11	-4.9	50	100
742	3420	gcctaa	11	-4.9	50	100
743	3553	ggactt	10.4	-4.9	50	100
744	3565	ggacat	10.9	-4.9	50	100
745	3584	ggaact	10.4	-4.9	50	100
746	3629	ggtcat	10.9	-4.9	50	100
747	3664	ggctta	11	-4.9	50	100
748	3676	ggctaa	11	-4.9	50	100
749	3813	gaacct	10.4	-4.9	50	100
750	3913	gacagt	11.8	-4.9	50	100
751	3929	gactgt	11.8	-4.9	50	100
752	3937	gacctt	10.4	-4.9	50	100
753	3949	gaccat	10.9	-4.9	50	100
754	3952	gacgta	12.7	-4.9	50	100
755	4082	actgtc	11.8	-4.9	50	100
756	117	attgct	12.4	-4.9	33.3	100
757	225	atgctt	12.4	-4.9	33.3	100
758	578	agcatt	12.4	-4.9	33.3	100
759	589	agcaat	12.4	-4.9	33.3	100
760	821	aatgct	12.4	-4.9	33.3	100
761	941	aagcat	12.4	-4.9	33.3	100
762	2315	cctagg	7.2	-4.8	66.7	100
763	54	atagcc	10	-4.8	50	100
764	58	ataggc	10	-4.8	50	100
765	606	agctac	10.9	-4.8	50	100
766	1278	tcagac	10.8	-4.8	50	100
767	1287	tctacg	11.3	-4.8	50	100
768	1342	tctgac	10.8	-4.8	50	100
769	1439	tcgtag	11.3	-4.8	50	100
770	1494	tgatcc	9.9	-4.8	50	100
771	1506	tgactc	10.8	-4.8	50	100
772	1522	tgagtc	10.8	-4.8	50	100
773	1631	tgctag	11	-4.8	50	100
774	1667	tggatc	9.9	-4.8	50	100
775	1831	tatccg	10.5	-4.8	50	100
776	1835	tatcgg	10.5	-4.8	50	100
777	1879	tactcg	11.3	-4.8	50	100
778	1919	tacgag	11.3	-4.8	50	100
779	1927	tagacg	11.3	-4.8	50	100
780	1943	tagtcg	11.3	-4.8	50	100
781	1955	tagctg	11	-4.8	50	100
782	2024	ctacga	11.3	-4.8	50	100
783	2036	ctagca	11	-4.8	50	100
784	2160	ctcgta	11.3	-4.8	50	100
785	2433	ccgata	10.5	-4.8	50	100
786	2528	cgacta	11.3	-4.8	50	100
787	2544	cgagta	11.3	-4.8	50	100
788	2568	cgtaga	11.3	-4.8	50	100
789	2592	cgtcta	11.3	-4.8	50	100
790	2689	cggata	10.5	-4.8	50	100
791	2976	cagcta	11	-4.8	50	100
792	3061	gtagct	10.9	-4.8	50	100
793	3144	gtcaga	10.8	-4.8	50	100
794	3160	gtctga	10.8	-4.8	50	100
795	3267	gcaatc	9.4	-4.8	50	100
796	3282	gcattc	9.4	-4.8	50	100
797	3337	gctagt	10.9	-4.8	50	100
798	3421	gcctat	10	-4.8	50	100
799	3540	ggatca	9.9	-4.8	50	100
800	3677	ggctat	10	-4.8	50	100
801	3802	gaatgc	9.4	-4.8	50	100
802	3866	gattgc	9.4	-4.8	50	100
803	3876	gatcca	9.9	-4.8	50	100
804	3924	gactca	10.8	-4.8	50	100
805	3988	gagtca	10.8	-4.8	50	100
806	4042	actagc	10.9	-4.8	50	100
807	105	attcgt	12.7	-4.8	33.3	100
808	177	atcgtt	12.7	-4.8	33.3	100
809	386	acgatt	12.7	-4.8	33.3	100
810	397	acgaat	12.7	-4.8	33.3	100
811	809	aatcgt	12.7	-4.8	33.3	100
812	893	aacgat	12.7	-4.8	33.3	100
813	929	aagctt	11.9	-4.8	33.3	100
814	1148	ttcgaa	12.7	-4.8	33.3	100
815	139	atcagg	9.4	-4.7	50	100
816	155	atctgg	9.4	-4.7	50	100
817	163	atcctg	9.4	-4.7	50	100
818	175	atccag	9.4	-4.7	50	100
819	483	agactg	10.3	-4.7	50	100
820	547	agtctg	10.3	-4.7	50	100
821	1290	tctagc	9.8	-4.7	50	100
822	1542	tgtacc	10.1	-4.7	50	100
823	1694	tggtac	10.1	-4.7	50	100
824	1954	tagctc	9.8	-4.7	50	100
825	2121	ctcagt	10.3	-4.7	50	100
826	2185	ctgagt	10.3	-4.7	50	100
827	2237	ctggat	9.4	-4.7	50	100
828	2301	ccagat	9.4	-4.7	50	100
829	2365	cctgat	9.4	-4.7	50	100
830	2500	cgaatg	9.4	-4.7	50	100
831	2515	cgattg	9.4	-4.7	50	100
832	2775	caatcg	9.4	-4.7	50	100
833	2839	cattcg	9.4	-4.7	50	100
834	2965	cagtct	10.3	-4.7	50	100
835	3005	caggat	9.4	-4.7	50	100
836	3008	cagact	10.3	-4.7	50	100
837	3044	gtacca	10.1	-4.7	50	100
838	3336	gctaga	9.8	-4.7	50	100
839	3589	ggtaca	10.1	-4.7	50	100
840	4000	gagcta	9.8	-4.7	50	100
841	4079	actcag	10.3	-4.7	50	100
842	4095	actgag	10.3	-4.7	50	100
843	104	attcga	11.8	-4.7	33.3	100
844	188	atcgaa	11.8	-4.7	33.3	100
845	265	acaagt	11	-4.7	33.3	100
846	281	acatgt	11.5	-4.7	33.3	100
847	305	acagtt	11	-4.7	33.3	100
848	400	acgtta	12	-4.7	33.3	100
849	412	acgtaa	12	-4.7	33.3	100
850	808	aatcga	11.8	-4.7	33.3	100
851	841	aacagt	11	-4.7	33.3	100
852	857	aactgt	11	-4.7	33.3	100
853	880	aacgta	12	-4.7	33.3	100
854	1001	ttacgt	12	-4.7	33.3	100
855	1149	ttcgat	11.8	-4.7	33.3	100
856	1157	ttgaca	11.6	-4.7	33.3	100
857	1172	ttgtca	11.6	-4.7	33.3	100
858	1410	tcgatt	11.8	-4.7	33.3	100
859	1421	tcgaat	11.8	-4.7	33.3	100
860	1477	tgaaca	11.6	-4.7	33.3	100
861	1516	tgacaa	11.6	-4.7	33.3	100
862	1556	tgttca	11.6	-4.7	33.3	100
863	1580	tgtcaa	11.6	-4.7	33.3	100
864	1769	taacgt	12	-4.7	33.3	100
865	1905	tacgtt	12	-4.7	33.3	100
866	4057	acttgt	11	-4.7	33.3	100
867	4081	actgtt	11	-4.7	33.3	100
868	470	agatcc	8.2	-4.6	50	100
869	482	agactc	9.1	-4.6	50	100
870	518	agtacc	8.5	-4.6	50	100
871	643	aggatc	8.2	-4.6	50	100
872	670	aggtac	8.5	-4.6	50	100
873	1343	tctgag	9.3	-4.6	50	100
874	1867	tacagg	8.6	-4.6	50	100
875	1883	tactgg	8.6	-4.6	50	100
876	1891	tacctg	8.6	-4.6	50	100
877	1903	taccag	8.6	-4.6	50	100
878	2120	ctcaga	9.3	-4.6	50	100
879	2224	ctggta	8.6	-4.6	50	100
880	2244	ccaatg	6.4	-4.6	50	100
881	2259	ccattg	6.4	-4.6	50	100
882	2288	ccagta	8.6	-4.6	50	100
883	2352	cctgta	8.6	-4.6	50	100
884	2499	cgaatc	8.2	-4.6	50	100
885	2514	cgattc	8.2	-4.6	50	100
886	2574	cgtaac	8.5	-4.6	50	100
887	2590	cgttac	8.5	-4.6	50	100
888	2779	caatgg	6.4	-4.6	50	100
889	2787	caactg	7.4	-4.6	50	100
890	2803	caagtg	7.4	-4.6	50	100
891	2843	cattgg	6.4	-4.6	50	100
892	2899	cacttg	7.4	-4.6	50	100
893	2963	cagttg	7.4	-4.6	50	100
894	2992	caggta	8.6	-4.6	50	100
895	3015	gtaacg	8.5	-4.6	50	100
896	3045	gtacct	8.5	-4.6	50	100
897	3079	gttacg	8.5	-4.6	50	100
898	3118	gttcac	7.8	-4.6	50	100
899	3134	gttgac	7.8	-4.6	50	100
900	3150	gtcaac	7.8	-4.6	50	100
901	3214	gtgaac	7.8	-4.6	50	100
902	3541	ggatct	8.2	-4.6	50	100
903	3648	ggtact	8.5	-4.6	50	100
904	3799	gaatcg	8.2	-4.6	50	100
905	3863	gattcg	8.2	-4.6	50	100
906	3877	gatcct	8.2	-4.6	50	100
907	3989	gagtct	9.1	-4.6	50	100
908	41	atacgt	11	-4.6	33.3	100
909	197	atgaca	10.5	-4.6	33.3	100
910	212	atgtca	10.5	-4.6	33.3	100
911	280	acatga	10.5	-4.6	33.3	100
912	413	acgtat	11	-4.6	33.3	100
913	794	aattgc	8.7	-4.6	33.3	100
914	1012	ttagca	10.7	-4.6	33.3	100
915	1184	ttgcta	10.7	-4.6	33.3	100
916	1241	tcatgt	10.5	-4.6	33.3	100
917	1517	tgacat	10.5	-4.6	33.3	100
918	1581	tgtcat	10.5	-4.6	33.3	100
919	1601	tgcata	11.2	-4.6	33.3	100
920	1616	tgctta	10.7	-4.6	33.3	100
921	1628	tgctaa	10.7	-4.6	33.3	100
922	1780	taagca	10.7	-4.6	33.3	100
923	1844	tatgca	11.2	-4.6	33.3	100
924	1964	tagcaa	10.7	-4.6	33.3	100
925	3266	gcaatt	8.7	-4.6	33.3	100
926	2564	cgtatg	7.5	-4.5	50	100
927	2823	catacg	7.5	-4.5	50	100
928	2866	catgtc	6.8	-4.5	50	100
929	2878	catgac	6.8	-4.5	50	100
930	3018	gtaagc	6.8	-4.5	50	100
931	3034	gtatgc	7.4	-4.5	50	100
932	3082	gttagc	6.8	-4.5	50	100
933	3140	gtcatg	6.8	-4.5	50	100
934	3294	gcatac	7.4	-4.5	50	100
935	3342	gctaac	6.8	-4.5	50	100
936	3358	gcttac	6.8	-4.5	50	100
937	3908	gacatg	6.8	-4.5	50	100
938	52	atagca	9.6	-4.5	33.3	100
939	224	atgcta	9.6	-4.5	33.3	100
940	532	agttca	10	-4.5	33.3	100
941	556	agtcaa	10	-4.5	33.3	100
942	577	agcata	9.6	-4.5	33.3	100
943	856	aactga	10	-4.5	33.3	100
944	916	aagtca	10	-4.5	33.3	100
945	1000	ttacga	11	-4.5	33.3	100
946	1097	ttcagt	10	-4.5	33.3	100
947	1136	ttcgta	11	-4.5	33.3	100
948	1216	ttgact	10	-4.5	33.3	100
949	1225	tcaagt	10	-4.5	33.3	100
950	1265	tcagtt	10	-4.5	33.3	100
951	1424	tcgtta	11	-4.5	33.3	100
952	1436	tcgtaa	11	-4.5	33.3	100
953	1505	tgactt	10	-4.5	33.3	100
954	1536	tgaact	10	-4.5	33.3	100
955	1629	tgctat	9.6	-4.5	33.3	100
956	1768	taacga	11	-4.5	33.3	100
957	1845	tatgct	9.6	-4.5	33.3	100
958	1916	tacgaa	11	-4.5	33.3	100
959	1965	tagcat	9.6	-4.5	33.3	100
960	4056	acttga	10	-4.5	33.3	100
961	4092	actgaa	10	-4.5	33.3	100
962	351	acctag	6.9	-4.4	50	100
963	1926	tagacc	7.4	-4.4	50	100
964	1942	tagtcc	7.4	-4.4	50	100
965	1970	taggtc	7.4	-4.4	50	100
966	1982	taggac	7.4	-4.4	50	100
967	1991	ctaacg	6.9	-4.4	50	100
968	2010	ctatgc	5.8	-4.4	50	100
969	2041	ctaggt	6.9	-4.4	50	100
970	2055	cttacg	6.9	-4.4	50	100
971	2110	cttgac	6.2	-4.4	50	100
972	2190	ctgaac	6.2	-4.4	50	100
973	2313	cctagt	6.9	-4.4	50	100
974	2575	cgtaag	6.9	-4.4	50	100
975	2591	cgttag	6.9	-4.4	50	100
976	2802	caagtc	6.2	-4.4	50	100
977	2826	catagc	5.8	-4.4	50	100
978	2962	cagttc	6.2	-4.4	50	100
979	3119	gttcag	6.2	-4.4	50	100
980	3151	gtcaag	6.2	-4.4	50	100
981	3168	gtccta	7.4	-4.4	50	100
982	3295	gcatag	5.8	-4.4	50	100
983	3332	gctatg	5.8	-4.4	50	100
984	3552	ggacta	7.4	-4.4	50	100
985	3616	ggtcta	7.4	-4.4	50	100
986	3811	gaactg	6.2	-4.4	50	100
987	3923	gacttg	6.2	-4.4	50	100
988	3936	gaccta	7.4	-4.4	50	100
989	4043	actagg	6.9	-4.4	50	100
990	40	atacga	10	-4.4	33.3	100
991	137	atcagt	9	-4.4	33.3	100
992	153	atctgt	9	-4.4	33.3	100
993	176	atcgta	10	-4.4	33.3	100
994	213	atgtct	9	-4.4	33.3	100
995	256	atgact	9	-4.4	33.3	100
996	317	acagat	9	-4.4	33.3	100
997	385	acgata	10	-4.4	33.3	100
998	493	agacat	9	-4.4	33.3	100
999	557	agtcat	9	-4.4	33.3	100
1000	592	agctta	9.1	-4.4	33.3	100
1001	604	agctaa	9.1	-4.4	33.3	100
1002	928	aagcta	9.1	-4.4	33.3	100
1003	1013	ttagct	9.1	-4.4	33.3	100
1004	1096	ttcaga	9	-4.4	33.3	100
1005	1112	ttctga	9	-4.4	33.3	100
1006	1224	tcaaga	9	-4.4	33.3	100
1007	1240	tcatga	9.5	-4.4	33.3	100
1008	1276	tcagaa	9	-4.4	33.3	100
1009	1304	tcttga	9	-4.4	33.3	100
1010	1340	tctgaa	9	-4.4	33.3	100
1011	1437	tcgtat	10	-4.4	33.3	100
1012	1492	tgatca	9.5	-4.4	33.3	100
1013	1541	tgtaca	9.8	-4.4	33.3	100
1014	1781	taagct	9.1	-4.4	33.3	100
1015	1833	tatcgt	10	-4.4	33.3	100
1016	1917	tacgat	10	-4.4	33.3	100
1017	1953	tagctt	9.1	-4.4	33.3	100
1018	4093	actgat	9	-4.4	33.3	100
1019	1291	tctagg	5.8	-4.3	50	100
1020	1375	tcctag	5.8	-4.3	50	100
1021	1994	ctaagc	5.2	-4.3	50	100
1022	2040	ctagga	5.8	-4.3	50	100
1023	2058	cttagc	5.2	-4.3	50	100
1024	2095	cttcag	4.6	-4.3	50	100
1025	2111	cttgag	4.6	-4.3	50	100
1026	2116	ctcatg	5.2	-4.3	50	100
1027	2127	ctcaag	4.6	-4.3	50	100
1028	2191	ctgaag	4.6	-4.3	50	100
1029	2312	cctaga	5.8	-4.3	50	100
1030	2526	cgatac	6.3	-4.3	50	100
1031	2563	cgtatc	6.3	-4.3	50	100
1032	2851	catctg	5.2	-4.3	50	100
1033	2879	catgag	5.2	-4.3	50	100
1034	2948	cagatg	5.2	-4.3	50	100
1035	3031	gtatcg	6.3	-4.3	50	100
1036	3203	gtgatc	5.6	-4.3	50	100
1037	3343	gctaag	5.2	-4.3	50	100
1038	3359	gcttag	5.2	-4.3	50	100
1039	3523	ggaatc	3.8	-4.3	50	100
1040	3538	ggattc	3.8	-4.3	50	100
1041	3798	gaatcc	3.8	-4.3	50	100
1042	3810	gaactc	5	-4.3	50	100
1043	3826	gaagtc	5	-4.3	50	100
1044	3847	gatacg	6.3	-4.3	50	100
1045	3862	gattcc	3.8	-4.3	50	100
1046	3886	gatcac	5.6	-4.3	50	100
1047	3890	gatgtc	5.6	-4.3	50	100
1048	3907	gacatc	5.6	-4.3	50	100
1049	3922	gacttc	5	-4.3	50	100
1050	3986	gagttc	5	-4.3	50	100
1051	53	atagct	8.1	-4.3	33.3	100
1052	136	atcaga	8	-4.3	33.3	100
1053	152	atctga	8	-4.3	33.3	100
1054	468	agatca	8	-4.3	33.3	100
1055	481	agactt	8.5	-4.3	33.3	100
1056	512	agaact	8.5	-4.3	33.3	100
1057	533	agttct	8.5	-4.3	33.3	100
1058	545	agtctt	8.5	-4.3	33.3	100
1059	605	agctat	8.1	-4.3	33.3	100
1060	791	aattcg	7.6	-4.3	33.3	100
1061	917	aagtct	8.5	-4.3	33.3	100
1062	960	aagact	8.5	-4.3	33.3	100
1063	1277	tcagat	8	-4.3	33.3	100
1064	1341	tctgat	8	-4.3	33.3	100
1065	1409	tcgata	9	-4.3	33.3	100
1066	1493	tgatct	8	-4.3	33.3	100
1067	1832	tatcga	9	-4.3	33.3	100
1068	2498	cgaatt	7.6	-4.3	33.3	100
1069	2007	ctatcg	4.7	-4.2	50	100
1070	2179	ctgatc	3.9	-4.2	50	100
1071	2527	cgatag	4.7	-4.2	50	100
1072	2947	cagatc	3.9	-4.2	50	100
1073	3014	gtaacc	4.2	-4.2	50	100
1074	3078	gttacc	4.2	-4.2	50	100
1075	3331	gctatc	4.5	-4.2	50	100
1076	3598	ggtaac	4.2	-4.2	50	100
1077	3614	ggttac	4.2	-4.2	50	100
1078	3850	gatagc	4.5	-4.2	50	100
1079	3875	gatctg	3.9	-4.2	50	100
1080	3887	gatcag	3.9	-4.2	50	100
1081	260	acaatg	6.2	-4.2	33.3	100
1082	275	acattg	6.2	-4.2	33.3	100
1083	304	acagta	8.2	-4.2	33.3	100
1084	517	agtaca	8.2	-4.2	33.3	100
1085	836	aacatg	6.2	-4.2	33.3	100
1086	851	aacttg	5.6	-4.2	33.3	100
1087	967	ttaacg	6.8	-4.2	33.3	100
1088	1166	ttgaac	6.1	-4.2	33.3	100
1089	1600	tgtact	8.2	-4.2	33.3	100
1090	1865	tacagt	8.2	-4.2	33.3	100
1091	1881	tactgt	8.2	-4.2	33.3	100
1092	2588	cgttaa	6.8	-4.2	33.3	100
1093	2777	caatgt	6.2	-4.2	33.3	100
1094	2801	caagtt	5.6	-4.2	33.3	100
1095	2841	cattgt	6.2	-4.2	33.3	100
1096	2865	catgtt	6.2	-4.2	33.3	100
1097	3116	gttcaa	6.1	-4.2	33.3	100
1098	4080	actgta	8.2	-4.2	33.3	100
1099	2206	ctgtac	4.2	-4.1	50	100
1100	2974	cagtac	4.2	-4.1	50	100
1101	3043	gtactg	4.2	-4.1	50	100
1102	3055	gtacag	4.2	-4.1	50	100
1103	7	ataacg	5.7	-4.1	33.3	100
1104	71	attacg	5.7	-4.1	33.3	100
1105	114	attgtc	5	-4.1	33.3	100
1106	126	attgac	5	-4.1	33.3	100
1107	206	atgaac	5	-4.1	33.3	100
1108	210	atgttc	5	-4.1	33.3	100
1109	469	agatct	6.4	-4.1	33.3	100
1110	576	agtact	6.7	-4.1	33.3	100
1111	775	aatacg	5.7	-4.1	33.3	100
1112	818	aatgtc	5	-4.1	33.3	100
1113	830	aatgac	5	-4.1	33.3	100
1114	970	ttaagc	5.1	-4.1	33.3	100
1115	986	ttatgc	5.7	-4.1	33.3	100
1116	1092	ttcatg	5.1	-4.1	33.3	100
1117	1220	tcaatg	5.1	-4.1	33.3	100
1118	1235	tcattg	5.1	-4.1	33.3	100
1119	1264	tcagta	7.2	-4.1	33.3	100
1120	1328	tctgta	7.2	-4.1	33.3	100
1121	1504	tgacta	7.2	-4.1	33.3	100
1122	1568	tgtcta	7.2	-4.1	33.3	100
1123	1754	taatgc	5.7	-4.1	33.3	100
1124	1818	tattgc	5.7	-4.1	33.3	100
1125	1864	tacaga	7.2	-4.1	33.3	100
1126	1880	tactga	7.2	-4.1	33.3	100
1127	1925	tagaca	7.2	-4.1	33.3	100
1128	1940	tagtca	7.2	-4.1	33.3	100
1129	2562	cgtatt	5.7	-4.1	33.3	100
1130	2573	cgtaat	5.7	-4.1	33.3	100
1131	2589	cgttat	5.7	-4.1	33.3	100
1132	2776	caatga	5.1	-4.1	33.3	100
1133	2840	cattga	5.1	-4.1	33.3	100
1134	2876	catgaa	5.1	-4.1	33.3	100
1135	3117	gttcat	5	-4.1	33.3	100
1136	3138	gtcatt	5	-4.1	33.3	100
1137	3149	gtcaat	5	-4.1	33.3	100
1138	3265	gcaata	5.7	-4.1	33.3	100
1139	3280	gcatta	5.7	-4.1	33.3	100
1140	3292	gcataa	5.7	-4.1	33.3	100
1141	3356	gcttaa	5.1	-4.1	33.3	100
1142	3821	gaacat	5	-4.1	33.3	100
1143	3906	gacatt	5	-4.1	33.3	100
1144	3917	gacaat	5	-4.1	33.3	100
1145	4041	actagt	6.7	-4.1	33.3	100
1146	2011	ctatgg	1.4	-4	50	100
1147	2031	ctacag	2.6	-4	50	100
1148	2035	ctagtg	2.6	-4	50	100
1149	2207	ctgtag	2.6	-4	50	100
1150	2271	ccatag	1.4	-4	50	100
1151	2308	cctatg	1.4	-4	50	100
1152	2827	catagg	1.4	-4	50	100
1153	2911	cactag	2.6	-4	50	100
1154	3030	gtatcc	1.8	-4	50	100
1155	3042	gtactc	3	-4	50	100
1156	3070	gtagac	3	-4	50	100
1157	3166	gtctac	3	-4	50	100
1158	3550	ggatac	1.8	-4	50	100
1159	3587	ggtatc	1.8	-4	50	100
1160	3846	gatacc	1.8	-4	50	100
1161	3998	gagtac	3	-4	50	100
1162	10	ataagc	4	-4	33.3	100
1163	74	attagc	4	-4	33.3	100
1164	778	aatagc	4	-4	33.3	100
1165	914	aagttc	4.4	-4	33.3	100
1166	1103	ttcaag	4.6	-4	33.3	100
1167	2108	cttgaa	4.6	-4	33.3	100
1168	3330	gctatt	4	-4	33.3	100
1169	3341	gctaat	4	-4	33.3	100
1170	3357	gcttat	4	-4	33.3	100
1171	3809	gaactt	4.4	-4	33.3	100
1172	1995	ctaagg	0.7	-3.9	50	100
1173	2059	cttagg	0.7	-3.9	50	100
1174	2319	cctaag	0.7	-3.9	50	100
1175	2335	ccttag	0.7	-3.9	50	100
1176	99	attctg	3.4	-3.9	33.3	100
1177	111	attcag	3.4	-3.9	33.3	100
1178	143	atcaag	3.4	-3.9	33.3	100
1179	147	atcttg	3.4	-3.9	33.3	100
1180	480	agacta	5.6	-3.9	33.3	100
1181	544	agtcta	5.6	-3.9	33.3	100
1182	803	aatctg	3.4	-3.9	33.3	100
1183	815	aatcag	3.4	-3.9	33.3	100
1184	983	ttatcg	4.7	-3.9	33.3	100
1185	1155	ttgatc	3.9	-3.9	33.3	100
1186	1182	ttgtac	4.2	-3.9	33.3	100
1187	1289	tctagt	5.6	-3.9	33.3	100
1188	1475	tgaatc	3.9	-3.9	33.3	100
1189	1490	tgattc	3.9	-3.9	33.3	100
1190	1550	tgtaac	4.2	-3.9	33.3	100
1191	1566	tgttac	4.2	-3.9	33.3	100
1192	1751	taatcg	4.7	-3.9	33.3	100
1193	1815	tattcg	4.7	-3.9	33.3	100
1194	1941	tagtct	5.6	-3.9	33.3	100
1195	1984	tagact	5.6	-3.9	33.3	100
1196	2109	cttgat	3.4	-3.9	33.3	100
1197	2178	ctgatt	3.4	-3.9	33.3	100
1198	2189	ctgaat	3.4	-3.9	33.3	100
1199	2497	cgaata	4.7	-3.9	33.3	100
1200	2512	cgatta	4.7	-3.9	33.3	100
1201	2524	cgataa	4.7	-3.9	33.3	100
1202	2813	caagat	3.4	-3.9	33.3	100
1203	2946	cagatt	3.4	-3.9	33.3	100
1204	2957	cagaat	3.4	-3.9	33.3	100
1205	3013	gtaaca	4.2	-3.9	33.3	100
1206	3052	gtacaa	4.2	-3.9	33.3	100
1207	3077	gttaca	4.2	-3.9	33.3	100
1208	3796	gaatca	3.9	-3.9	33.3	100
1209	3860	gattca	3.9	-3.9	33.3	100
1210	3884	gatcaa	3.9	-3.9	33.3	100
1211	4040	actaga	5.6	-3.9	33.3	100
1212	2034	ctagtc	1.3	-3.8	50	100
1213	2046	ctagac	1.3	-3.8	50	100
1214	3167	gtctag	1.3	-3.8	50	100
1215	3935	gactag	1.3	-3.8	50	100
1216	222	atgtac	3.1	-3.8	33.3	100
1217	451	agaatc	2.2	-3.8	33.3	100
1218	466	agattc	2.2	-3.8	33.3	100
1219	899	aagatc	2.2	-3.8	33.3	100
1220	1288	tctaga	4.6	-3.8	33.3	100
1221	1860	tacatg	3.3	-3.8	33.3	100
1222	2864	catgta	3.3	-3.8	33.3	100
1223	3053	gtacat	3.1	-3.8	33.3	100
1224	3797	gaatct	2.2	-3.8	33.3	100
1225	3861	gattct	2.2	-3.8	33.3	100
1226	3873	gatctt	2.2	-3.8	33.3	100
1227	526	agtaac	2.5	-3.7	33.3	100
1228	542	agttac	2.5	-3.7	33.3	100
1229	926	aagtac	2.5	-3.7	33.3	100
1230	995	ttactg	2.7	-3.7	33.3	100
1231	1007	ttacag	2.7	-3.7	33.3	100
1232	1763	taactg	2.7	-3.7	33.3	100
1233	1775	taacag	2.7	-3.7	33.3	100
1234	1871	tacaag	2.7	-3.7	33.3	100
1235	1875	tacttg	2.7	-3.7	33.3	100
1236	2096	cttgta	2.7	-3.7	33.3	100
1237	2192	ctgtta	2.7	-3.7	33.3	100
1238	2204	ctgtaa	2.7	-3.7	33.3	100
1239	2771	caattg	0.2	-3.7	33.3	100
1240	2800	caagta	2.7	-3.7	33.3	100
1241	2960	cagtta	2.7	-3.7	33.3	100
1242	2972	cagtaa	2.7	-3.7	33.3	100
1243	3041	gtactt	2.5	-3.7	33.3	100
1244	3072	gtaact	2.5	-3.7	33.3	100
1245	3136	gttact	2.5	-3.7	33.3	100
1246	35	atactg	1.5	-3.6	33.3	100
1247	47	atacag	1.5	-3.6	33.3	100
1248	287	acatag	1.5	-3.6	33.3	100
1249	863	aactag	0.9	-3.6	33.3	100
1250	1010	ttagtc	1.5	-3.6	33.3	100
1251	1022	ttagac	1.5	-3.6	33.3	100
1252	1502	tgatac	2.1	-3.6	33.3	100
1253	1539	tgtatc	2.1	-3.6	33.3	100
1254	1778	taagtc	1.5	-3.6	33.3	100
1255	1790	taagac	1.5	-3.6	33.3	100
1256	1842	tatgtc	2.1	-3.6	33.3	100
1257	1854	tatgac	2.1	-3.6	33.3	100
1258	1934	tagaac	1.5	-3.6	33.3	100
1259	1938	tagttc	1.5	-3.6	33.3	100
1260	1993	ctaagt	0.9	-3.6	33.3	100
1261	2009	ctatgt	1.5	-3.6	33.3	100
1262	2033	ctagtt	0.9	-3.6	33.3	100
1263	2057	cttagt	0.9	-3.6	33.3	100
1264	2205	ctgtat	1.5	-3.6	33.3	100
1265	2825	catagt	1.5	-3.6	33.3	100
1266	2973	cagtat	1.5	-3.6	33.3	100
1267	3028	gtatca	2.1	-3.6	33.3	100
1268	3104	gttcta	1.5	-3.6	33.3	100
1269	3137	gtcata	2.1	-3.6	33.3	100
1270	3152	gtctta	1.5	-3.6	33.3	100
1271	3164	gtctaa	1.5	-3.6	33.3	100
1272	3808	gaacta	1.5	-3.6	33.3	100
1273	3845	gataca	2.1	-3.6	33.3	100
1274	3905	gacata	2.1	-3.6	33.3	100
1275	3920	gactta	1.5	-3.6	33.3	100
1276	3932	gactaa	1.5	-3.6	33.3	100
1277	4036	actatg	1.5	-3.6	33.3	100
1278	4047	actaag	0.9	-3.6	33.3	100
1279	4063	acttag	0.9	-3.6	33.3	100
1280	50	atagtc	0.3	-3.5	33.3	100
1281	62	atagac	0.3	-3.5	33.3	100
1282	478	agatac	0.3	-3.5	33.3	100
1283	515	agtatc	0.3	-3.5	33.3	100
1284	1247	tcatag	0.4	-3.5	33.3	100
1285	1284	tctatg	0.4	-3.5	33.3	100
1286	1827	tatctg	0.4	-3.5	33.3	100
1287	1839	tatcag	0.4	-3.5	33.3	100
1288	2008	ctatga	0.4	-3.5	33.3	100
1289	2177	ctgata	0.4	-3.5	33.3	100
1290	2824	cataga	0.4	-3.5	33.3	100
1291	2945	cagata	0.4	-3.5	33.3	100
1292	3029	gtatct	0.3	-3.5	33.3	100
1293	3165	gtctat	0.3	-3.5	33.3	100
1294	3904	gatact	0.3	-3.5	33.3	100
1295	3933	gactat	0.3	-3.5	33.3	100
1296	1119	ttctag	-0.2	-3.4	33.3	100
1297	1295	tctaag	-0.2	-3.4	33.3	100
1298	1311	tcttag	-0.2	-3.4	33.3	100
1299	1992	ctaaga	-0.2	-3.4	33.3	100
1300	2044	ctagaa	-0.2	-3.4	33.3	100
1301	2056	cttaga	-0.2	-3.4	33.3	100
1302	3086	gttaac	-2	-3.4	33.3	100
1303	3794	gaattc	-2.4	-3.4	33.3	100
1304	159	atctag	-1.3	-3.3	33.3	100
1305	1923	tagatc	-0.8	-3.3	33.3	100
1306	2045	ctagat	-1.3	-3.3	33.3	100
1307	3872	gatcta	-0.8	-3.3	33.3	100
1308	1988	ctaatg	-4.9	-3.1	33.3	100
1309	2003	ctattg	-4.9	-3.1	33.3	100
1310	2052	cttatg	-4.9	-3.1	33.3	100
1311	2063	cttaag	-5.5	-3.1	33.3	100
1312	2783	caatag	-4.9	-3.1	33.3	100
1313	2831	cataag	-4.9	-3.1	33.3	100
1314	2847	cattag	-4.9	-3.1	33.3	100
1315	3011	gtaatc	-4.4	-3.1	33.3	100
1316	3026	gtattc	-4.4	-3.1	33.3	100
1317	3075	gttatc	-4.4	-3.1	33.3	100
1318	3806	gaatac	-4.4	-3.1	33.3	100
1319	3854	gataac	-4.4	-3.1	33.3	100
1320	3870	gattac	-4.4	-3.1	33.3	100
1321	1652	tgcgca	31.8	-7.6	66.7	89
1322	378	accggc	30.6	-7.5	83.3	89
1323	438	acggcc	30.6	-7.5	83.3	89
1324	1643	tgccgg	30.6	-7.5	83.3	89
1325	1703	tggccg	30.6	-7.5	83.3	89
1326	2484	ccggca	30.6	-7.5	83.3	89
1327	2724	cggcca	30.6	-7.5	83.3	89
1328	3449	gccggt	30.6	-7.5	83.3	89
1329	3689	ggccgt	30.6	-7.5	83.3	89
1330	425	acgcgt	31.4	-7.5	66.7	89
1331	619	agccgg	29.3	-7.4	83.3	89
1332	679	aggccg	29.3	-7.4	83.3	89
1333	1402	tccggc	29.6	-7.4	83.3	89
1334	1462	tcggcc	29.6	-7.4	83.3	89
1335	2485	ccggct	29.3	-7.4	83.3	89
1336	2725	cggcct	29.3	-7.4	83.3	89
1337	3448	gccgga	29.6	-7.4	83.3	89
1338	3688	ggccga	29.6	-7.4	83.3	89
1339	629	agcgct	29.4	-7.3	66.7	89
1340	372	accgca	28.9	-7.2	66.7	89
1341	420	acgcca	28.9	-7.2	66.7	89
1342	436	acggca	28.9	-7.2	66.7	89
1343	1448	tcgcga	29.6	-7.2	66.7	89
1344	1641	tgccgt	28.9	-7.2	66.7	89
1345	1657	tgcggt	28.9	-7.2	66.7	89
1346	1705	tggcgt	28.9	-7.2	66.7	89
1347	2282	ccacgc	27.2	-7.1	83.3	89
1348	2458	ccgtgc	27.2	-7.1	83.3	89
1349	2478	ccgcac	27.2	-7.1	83.3	89
1350	2614	cgtgcc	27.2	-7.1	83.3	89
1351	2618	cgtggc	27.2	-7.1	83.3	89
1352	2630	cgcacc	27.2	-7.1	83.3	89
1353	2670	cgccac	27.2	-7.1	83.3	89
1354	2714	cggtgc	27.2	-7.1	83.3	89
1355	2734	cggcac	27.2	-7.1	83.3	89
1356	2922	caccgc	27.2	-7.1	83.3	89
1357	2934	cacgcc	27.2	-7.1	83.3	89
1358	2938	cacggc	27.2	-7.1	83.3	89
1359	3239	gtgccg	27.2	-7.1	83.3	89
1360	3243	gtgcgg	27.2	-7.1	83.3	89
1361	3255	gtggcg	27.2	-7.1	83.3	89
1362	3303	gcaccg	27.2	-7.1	83.3	89
1363	3307	gcacgg	27.2	-7.1	83.3	89
1364	3399	gccacg	27.2	-7.1	83.3	89
1365	3443	gccgtg	27.2	-7.1	83.3	89
1366	3483	gcgtgg	27.2	-7.1	83.3	89
1367	3507	gcggtg	27.2	-7.1	83.3	89
1368	3639	ggtgcg	27.2	-7.1	83.3	89
1369	3655	ggcacg	27.2	-7.1	83.3	89
1370	3699	ggcgtg	27.2	-7.1	83.3	89
1371	234	atgcgc	27	-7	66.7	89
1372	3501	gcgcat	27	-7	66.7	89
1373	2215	ctgccg	25.9	-6.9	83.3	89
1374	2219	ctgcgg	25.9	-6.9	83.3	89
1375	2231	ctggcg	25.9	-6.9	83.3	89
1376	2295	ccagcg	25.9	-6.9	83.3	89
1377	2359	cctgcg	25.9	-6.9	83.3	89
1378	2467	ccgctg	25.9	-6.9	83.3	89
1379	2479	ccgcag	25.9	-6.9	83.3	89
1380	2635	cgcagg	25.9	-6.9	83.3	89
1381	2651	cgctgg	25.9	-6.9	83.3	89
1382	2659	cgcctg	25.9	-6.9	83.3	89
1383	2671	cgccag	25.9	-6.9	83.3	89
1384	2723	cggctg	25.9	-6.9	83.3	89
1385	2735	cggcag	25.9	-6.9	83.3	89
1386	2983	cagccg	25.9	-6.9	83.3	89
1387	2987	cagcgg	25.9	-6.9	83.3	89
1388	2999	caggcg	25.9	-6.9	83.3	89
1389	3178	gtccgc	26.1	-6.9	83.3	89
1390	3190	gtcgcc	26.1	-6.9	83.3	89
1391	3194	gtcggc	26.1	-6.9	83.3	89
1392	3442	gccgtc	26.1	-6.9	83.3	89
1393	3454	gccgac	26.1	-6.9	83.3	89
1394	3462	gcgacc	26.1	-6.9	83.3	89
1395	3478	gcgtcc	26.1	-6.9	83.3	89
1396	3506	gcggtc	26.1	-6.9	83.3	89
1397	3518	gcggac	26.1	-6.9	83.3	89
1398	3562	ggacgc	26.1	-6.9	83.3	89
1399	3626	ggtcgc	26.1	-6.9	83.3	89
1400	3698	ggcgtc	26.1	-6.9	83.3	89
1401	3710	ggcgac	26.1	-6.9	83.3	89
1402	3946	gaccgc	26.1	-6.9	83.3	89
1403	3958	gacgcc	26.1	-6.9	83.3	89
1404	3962	gacggc	26.1	-6.9	83.3	89
1405	616	agccga	26.7	-6.9	66.7	89
1406	632	agcgga	26.7	-6.9	66.7	89
1407	680	aggcga	26.7	-6.9	66.7	89
1408	1397	tccgct	26.7	-6.9	66.7	89
1409	1445	tcgcct	26.7	-6.9	66.7	89
1410	1461	tcggct	26.7	-6.9	66.7	89
1411	1636	tgccca	26.2	-6.9	66.7	89
1412	1716	tgggca	26.2	-6.9	66.7	89
1413	2154	ctccgc	24.7	-6.8	83.3	89
1414	2166	ctcgcc	24.7	-6.8	83.3	89
1415	2170	ctcggc	24.7	-6.8	83.3	89
1416	2346	cctcgc	24.7	-6.8	83.3	89
1417	2442	ccgagc	24.7	-6.8	83.3	89
1418	2466	ccgctc	24.7	-6.8	83.3	89
1419	2550	cgagcc	24.7	-6.8	83.3	89
1420	2554	cgaggc	24.7	-6.8	83.3	89
1421	2646	cgctcc	24.7	-6.8	83.3	89
1422	2658	cgcctc	24.7	-6.8	83.3	89
1423	2698	cggagc	24.7	-6.8	83.3	89
1424	2722	cggctc	24.7	-6.8	83.3	89
1425	3254	gtggcc	24	-6.8	83.3	89
1426	3367	gctccg	24.7	-6.8	83.3	89
1427	3371	gctcgg	24.7	-6.8	83.3	89
1428	3415	gcctcg	24.7	-6.8	83.3	89
1429	3455	gccgag	24.7	-6.8	83.3	89
1430	3467	gcgagg	24.7	-6.8	83.3	89
1431	3519	gcggag	24.7	-6.8	83.3	89
1432	3575	ggagcg	24.7	-6.8	83.3	89
1433	3638	ggtgcc	24	-6.8	83.3	89
1434	3654	ggcacc	24	-6.8	83.3	89
1435	3671	ggctcg	24.7	-6.8	83.3	89
1436	3694	ggccac	24	-6.8	83.3	89
1437	3711	ggcgag	24.7	-6.8	83.3	89
1438	4007	gagccg	24.7	-6.8	83.3	89
1439	4011	gagcgg	24.7	-6.8	83.3	89
1440	4023	gaggcg	24.7	-6.8	83.3	89
1441	183	atcgcg	25.7	-6.8	66.7	89
1442	361	acccgt	25.8	-6.8	66.7	89
1443	441	acgggt	25.8	-6.8	66.7	89
1444	2685	cgcgat	25.7	-6.8	66.7	89
1445	2283	ccacgg	23.8	-6.7	83.3	89
1446	2459	ccgtgg	23.8	-6.7	83.3	89
1447	2483	ccggtg	23.8	-6.7	83.3	89
1448	2923	caccgg	23.8	-6.7	83.3	89
1449	676	aggcca	24.8	-6.7	66.7	89
1450	874	aaccgc	24.7	-6.7	66.7	89
1451	886	aacgcc	24.7	-6.7	66.7	89
1452	890	aacggc	24.7	-6.7	66.7	89
1453	1191	ttgccg	24.8	-6.7	66.7	89
1454	1195	ttgcgg	24.8	-6.7	66.7	89
1455	1207	ttggcg	24.8	-6.7	66.7	89
1456	1610	tgcagc	24.7	-6.7	66.7	89
1457	1701	tggcct	24.8	-6.7	66.7	89
1458	2476	ccgcaa	24.8	-6.7	66.7	89
1459	2668	cgccaa	24.8	-6.7	66.7	89
1460	2732	cggcaa	24.8	-6.7	66.7	89
1461	3380	gctgca	24.7	-6.7	66.7	89
1462	3441	gccgtt	24.7	-6.7	66.7	89
1463	3505	gcggtt	24.7	-6.7	66.7	89
1464	3697	ggcgtt	24.7	-6.7	66.7	89
1465	2230	ctggcc	22.6	-6.6	83.3	89
1466	2298	ccaggc	22.6	-6.6	83.3	89
1467	2362	cctggc	22.6	-6.6	83.3	89
1468	2998	caggcc	22.6	-6.6	83.3	89
1469	3403	gccagg	22.6	-6.6	83.3	89
1470	3419	gcctgg	22.6	-6.6	83.3	89
1471	3683	ggcctg	22.6	-6.6	83.3	89
1472	3695	ggccag	22.6	-6.6	83.3	89
1473	311	acagcg	24.4	-6.6	66.7	89
1474	376	accgga	24.8	-6.6	66.7	89
1475	431	acgcag	24.4	-6.6	66.7	89
1476	583	agcacg	24.4	-6.6	66.7	89
1477	1401	tccggt	24.8	-6.6	66.7	89
1478	1434	tcgtgc	24.7	-6.6	66.7	89
1479	1578	tgtcgc	24.7	-6.6	66.7	89
1480	1650	tgcgtc	24.7	-6.6	66.7	89
1481	1911	tacgcg	24.9	-6.6	66.7	89
1482	2217	ctgcgt	24.4	-6.6	66.7	89
1483	2613	cgtgct	24.4	-6.6	66.7	89
1484	2649	cgctgt	24.4	-6.6	66.7	89
1485	2672	cgcgta	24.9	-6.6	66.7	89
1486	3304	gcacga	24.7	-6.6	66.7	89
1487	3461	gcgaca	24.7	-6.6	66.7	89
1488	3956	gacgca	24.7	-6.6	66.7	89
1489	2482	ccggtc	22.6	-6.5	83.3	89
1490	2494	ccggac	22.6	-6.5	83.3	89
1491	2694	cggacc	22.6	-6.5	83.3	89
1492	2710	cggtcc	22.6	-6.5	83.3	89
1493	3179	gtccgg	22.6	-6.5	83.3	89
1494	3559	ggaccg	22.6	-6.5	83.3	89
1495	3623	ggtccg	22.6	-6.5	83.3	89
1496	3947	gaccgg	22.6	-6.5	83.3	89
1497	407	acgtcg	24.4	-6.5	66.7	89
1498	602	agctgc	23.3	-6.5	66.7	89
1499	613	agccct	23.4	-6.5	66.7	89
1500	693	agggct	23.4	-6.5	66.7	89
1501	935	aagccg	23.4	-6.5	66.7	89
1502	939	aagcgg	23.4	-6.5	66.7	89
1503	951	aaggcg	23.4	-6.5	66.7	89
1504	1130	ttccgc	23.7	-6.5	66.7	89
1505	1142	ttcgcc	23.7	-6.5	66.7	89
1506	1146	ttcggc	23.7	-6.5	66.7	89
1507	1384	tcccga	23.8	-6.5	66.7	89
1508	1464	tcggga	23.8	-6.5	66.7	89
1509	1962	tagcgc	23.8	-6.5	66.7	89
1510	2465	ccgctt	23.4	-6.5	66.7	89
1511	2537	cgacgt	24.4	-6.5	66.7	89
1512	2657	cgcctt	23.4	-6.5	66.7	89
1513	2721	cggctt	23.4	-6.5	66.7	89
1514	3317	gcagct	23.3	-6.5	66.7	89
1515	3452	gccgaa	23.7	-6.5	66.7	89
1516	3488	gcgcta	23.8	-6.5	66.7	89
1517	3516	gcggaa	23.7	-6.5	66.7	89
1518	3708	ggcgaa	23.7	-6.5	66.7	89
1519	2155	ctccgg	21.2	-6.4	83.3	89
1520	2347	cctcgg	21.2	-6.4	83.3	89
1521	2443	ccgagg	21.2	-6.4	83.3	89
1522	2495	ccggag	21.2	-6.4	83.3	89
1523	3574	ggagcc	21.4	-6.4	83.3	89
1524	3670	ggctcc	21.4	-6.4	83.3	89
1525	3682	ggcctc	21.4	-6.4	83.3	89
1526	4022	gaggcc	21.4	-6.4	83.3	89
1527	394	acgagc	23.3	-6.4	66.7	89
1528	490	agacgc	23.3	-6.4	66.7	89
1529	638	agcgac	23.3	-6.4	66.7	89
1530	1206	ttggcc	21.6	-6.4	66.7	89
1531	1335	tctgcg	23.4	-6.4	66.7	89
1532	1415	tcgacg	23.4	-6.4	66.7	89
1533	1443	tcgctg	23.4	-6.4	66.7	89
1534	1623	tgctcg	23.4	-6.4	66.7	89
1535	2548	cgagca	23.4	-6.4	66.7	89
1536	2600	cgtcga	23.4	-6.4	66.7	89
1537	2632	cgcaga	23.4	-6.4	66.7	89
1538	2984	cagcga	23.4	-6.4	66.7	89
1539	3189	gtcgct	23.3	-6.4	66.7	89
1540	3369	gctcgt	23.3	-6.4	66.7	89
1541	3477	gcgtct	23.3	-6.4	66.7	89
1542	3692	ggccaa	21.6	-6.4	66.7	89
1543	875	aaccgg	21.3	-6.3	66.7	89
1544	2481	ccggtt	21.3	-6.3	66.7	89
1545	428	acgcaa	23.4	-6.3	50	89
1546	884	aacgca	23.4	-6.3	50	89
1547	1193	ttgcgt	23.4	-6.3	50	89
1548	1649	tgcgtt	23.4	-6.3	50	89
1549	230	atgccc	20.6	-6.2	66.7	89
1550	250	atgggc	20.6	-6.2	66.7	89
1551	310	acagcc	21.2	-6.2	66.7	89
1552	314	acaggc	21.2	-6.2	66.7	89
1553	330	accagc	21.2	-6.2	66.7	89
1554	582	agcacc	21.2	-6.2	66.7	89
1555	622	agccac	21.2	-6.2	66.7	89
1556	686	aggcac	21.2	-6.2	66.7	89
1557	950	aaggcc	20.1	-6.2	66.7	89
1558	1395	tccgtg	21.4	-6.2	66.7	89
1559	1435	tcgtgg	21.4	-6.2	66.7	89
1560	1459	tcggtg	21.4	-6.2	66.7	89
1561	1575	tgtccg	21.4	-6.2	66.7	89
1562	1579	tgtcgg	21.4	-6.2	66.7	89
1563	1687	tggtcg	21.4	-6.2	66.7	89
1564	2280	ccacga	21.4	-6.2	66.7	89
1565	2437	ccgaca	21.4	-6.2	66.7	89
1566	2532	cgacca	21.4	-6.2	66.7	89
1567	2586	cgttgc	21.2	-6.2	66.7	89
1568	2638	cgcaac	21.2	-6.2	66.7	89
1569	2693	cggaca	21.4	-6.2	66.7	89
1570	2794	caacgc	21.2	-6.2	66.7	89
1571	2920	caccga	21.4	-6.2	66.7	89
1572	2936	cacgga	21.4	-6.2	66.7	89
1573	3127	gttgcg	21.2	-6.2	66.7	89
1574	3237	gtgcct	21.2	-6.2	66.7	89
1575	3253	gtggct	21.2	-6.2	66.7	89
1576	3271	gcaacg	21.2	-6.2	66.7	89
1577	3290	gcatgc	20.5	-6.2	66.7	89
1578	3385	gctggt	21.2	-6.2	66.7	89
1579	3417	gcctgt	21.2	-6.2	66.7	89
1580	3437	gcccat	20.6	-6.2	66.7	89
1581	3475	gcgttg	21.2	-6.2	66.7	89
1582	3637	ggtgct	21.2	-6.2	66.7	89
1583	3673	ggctgt	21.2	-6.2	66.7	89
1584	3681	ggcctt	20.1	-6.2	66.7	89
1585	3757	gggcat	20.6	-6.2	66.7	89
1586	1131	ttccgg	20.3	-6.1	66.7	89
1587	1334	tctgcc	20.2	-6.1	66.7	89
1588	1338	tctggc	20.2	-6.1	66.7	89
1589	1370	tcctgc	20.2	-6.1	66.7	89
1590	1622	tgctcc	20.2	-6.1	66.7	89
1591	1634	tgcctc	20.2	-6.1	66.7	89
1592	1698	tggctc	20.2	-6.1	66.7	89
1593	2103	cttgcg	19.8	-6.1	66.7	89
1594	2492	ccggaa	20.3	-6.1	66.7	89
1595	2639	cgcaag	19.8	-6.1	66.7	89
1596	2643	cgcttg	19.8	-6.1	66.7	89
1597	2807	caagcg	19.8	-6.1	66.7	89
1598	3114	gttcgc	20.1	-6.1	66.7	89
1599	3320	gcagga	20.2	-6.1	66.7	89
1600	3400	gccaga	20.2	-6.1	66.7	89
1601	3470	gcgaac	20.1	-6.1	66.7	89
1602	3474	gcgttc	20.1	-6.1	66.7	89
1603	3572	ggagca	20.2	-6.1	66.7	89
1604	3656	ggcaga	20.2	-6.1	66.7	89
1605	3818	gaacgc	20.1	-6.1	66.7	89
1606	4004	gagcca	20.2	-6.1	66.7	89
1607	4020	gaggca	20.2	-6.1	66.7	89
1608	1588	tgtgca	21.5	-6.1	50	89
1609	1605	tgcaca	21.5	-6.1	50	89
1610	167	atcccg	19.3	-6	66.7	89
1611	187	atcggg	19.3	-6	66.7	89
1612	383	accgag	20	-6	66.7	89
1613	395	acgagg	20	-6	66.7	89
1614	447	acggag	20	-6	66.7	89
1615	487	agaccg	20	-6	66.7	89
1616	491	agacgg	20	-6	66.7	89
1617	647	aggacg	20	-6	66.7	89
1618	2153	ctccgt	20	-6	66.7	89
1619	2169	ctcggt	20	-6	66.7	89
1620	2345	cctcgt	20	-6	66.7	89
1621	2429	cccgat	19.3	-6	66.7	89
1622	2453	ccgtct	20	-6	66.7	89
1623	2597	cgtcct	20	-6	66.7	89
1624	2709	cggtct	20	-6	66.7	89
1625	2749	cgggat	19.3	-6	66.7	89
1626	297	acacgt	21.2	-6	50	89
1627	409	acgtgt	21.2	-6	50	89
1628	636	agcgaa	21.2	-6	50	89
1629	936	aagcga	21.2	-6	50	89
1630	1141	ttcgct	21.2	-6	50	89
1631	1441	tcgctt	21.2	-6	50	89
1632	1510	tgaccc	18	-5.9	66.7	89
1633	1686	tggtcc	18	-5.9	66.7	89
1634	1726	tgggac	18	-5.9	66.7	89
1635	1895	tacccg	18.4	-5.9	66.7	89
1636	1915	tacggg	18.4	-5.9	66.7	89
1637	2090	cttcgc	18.7	-5.9	66.7	89
1638	2416	cccgta	18.4	-5.9	66.7	89
1639	2506	cgaagc	18.7	-5.9	66.7	89
1640	2642	cgcttc	18.7	-5.9	66.7	89
1641	2736	cgggta	18.4	-5.9	66.7	89
1642	3126	gttgcc	17.7	-5.9	66.7	89
1643	3130	gttggc	17.7	-5.9	66.7	89
1644	3172	gtccca	18	-5.9	66.7	89
1645	3270	gcaacc	17.7	-5.9	66.7	89
1646	3351	gcttcg	18.7	-5.9	66.7	89
1647	3406	gccaac	17.7	-5.9	66.7	89
1648	3471	gcgaag	18.7	-5.9	66.7	89
1649	3556	ggacca	18	-5.9	66.7	89
1650	3610	ggttgc	17.7	-5.9	66.7	89
1651	3662	ggcaac	17.7	-5.9	66.7	89
1652	3732	gggtca	18	-5.9	66.7	89
1653	3831	gaagcg	18.7	-5.9	66.7	89
1654	620	agccaa	19.1	-5.9	50	89
1655	684	aggcaa	19.1	-5.9	50	89
1656	932	aagcca	19.1	-5.9	50	89
1657	948	aaggca	19.1	-5.9	50	89
1658	1189	ttgcct	19.1	-5.9	50	89
1659	1205	ttggct	19.1	-5.9	50	89
1660	1633	tgcctt	19.1	-5.9	50	89
1661	1697	tggctt	19.1	-5.9	50	89
1662	331	accagg	17.6	-5.8	66.7	89
1663	355	accctg	17.6	-5.8	66.7	89
1664	1958	tagccc	17.1	-5.8	66.7	89
1665	1978	tagggc	17.1	-5.8	66.7	89
1666	2102	cttgcc	16.2	-5.8	66.7	89
1667	2106	cttggc	16.2	-5.8	66.7	89
1668	2247	ccaacg	17.6	-5.8	66.7	89
1669	2250	ccaagc	16.2	-5.8	66.7	89
1670	2330	ccttgc	16.2	-5.8	66.7	89
1671	2361	cctggt	17.6	-5.8	66.7	89
1672	2377	cccagt	17.6	-5.8	66.7	89
1673	2451	ccgttg	17.6	-5.8	66.7	89
1674	2519	cgatcg	17.9	-5.8	66.7	89
1675	2587	cgttgg	17.6	-5.8	66.7	89
1676	2707	cggttg	17.6	-5.8	66.7	89
1677	2791	caaccg	17.6	-5.8	66.7	89
1678	2795	caacgg	17.6	-5.8	66.7	89
1679	2806	caagcc	16.2	-5.8	66.7	89
1680	2810	caaggc	16.2	-5.8	66.7	89
1681	3001	cagggt	17.6	-5.8	66.7	89
1682	3275	gcaagg	16.2	-5.8	66.7	89
1683	3355	gcttgg	16.2	-5.8	66.7	89
1684	3407	gccaag	16.2	-5.8	66.7	89
1685	3411	gccttg	16.2	-5.8	66.7	89
1686	3424	gcccta	17.1	-5.8	66.7	89
1687	3663	ggcaag	16.2	-5.8	66.7	89
1688	3667	ggcttg	16.2	-5.8	66.7	89
1689	3744	gggcta	17.1	-5.8	66.7	89
1690	4091	actggg	17.6	-5.8	66.7	89
1691	380	accgaa	19.2	-5.8	50	89
1692	444	acggaa	19.2	-5.8	50	89
1693	872	aaccga	19.2	-5.8	50	89
1694	888	aacgga	19.2	-5.8	50	89
1695	1129	ttccgt	19.2	-5.8	50	89
1696	1145	ttcggt	19.2	-5.8	50	89
1697	1268	tcagca	19.2	-5.8	50	89
1698	1393	tccgtt	19.2	-5.8	50	89
1699	1457	tcggtt	19.2	-5.8	50	89
1700	1624	tgctga	19.2	-5.8	50	89
1701	550	agtccc	16.5	-5.7	66.7	89
1702	646	aggacc	16.5	-5.7	66.7	89
1703	690	agggtc	16.5	-5.7	66.7	89
1704	1275	tcaggg	16.6	-5.7	66.7	89
1705	1371	tcctgg	16.6	-5.7	66.7	89
1706	1391	tcccag	16.6	-5.7	66.7	89
1707	2232	ctggga	16.6	-5.7	66.7	89
1708	2296	ccagga	16.6	-5.7	66.7	89
1709	2392	ccctga	16.6	-5.7	66.7	89
1710	2446	ccgaac	16.4	-5.7	66.7	89
1711	2450	ccgttc	16.4	-5.7	66.7	89
1712	2502	cgaacc	16.4	-5.7	66.7	89
1713	2567	cgtacg	18.1	-5.7	66.7	89
1714	2582	cgttcc	16.4	-5.7	66.7	89
1715	2702	cggaac	16.4	-5.7	66.7	89
1716	2706	cggttc	16.4	-5.7	66.7	89
1717	3111	gttccg	16.4	-5.7	66.7	89
1718	3115	gttcgg	16.4	-5.7	66.7	89
1719	3162	gtctgc	16.3	-5.7	66.7	89
1720	3234	gtgctc	16.3	-5.7	66.7	89
1721	3326	gcagac	16.3	-5.7	66.7	89
1722	3378	gctgtc	16.3	-5.7	66.7	89
1723	3527	ggaacg	16.4	-5.7	66.7	89
1724	3607	ggttcg	16.4	-5.7	66.7	89
1725	3621	ggtcct	16.5	-5.7	66.7	89
1726	3776	gggact	16.5	-5.7	66.7	89
1727	3815	gaaccg	16.4	-5.7	66.7	89
1728	3819	gaacgg	16.4	-5.7	66.7	89
1729	3914	gacagc	16.3	-5.7	66.7	89
1730	3941	gaccct	16.5	-5.7	66.7	89
1731	4014	gagcac	16.3	-5.7	66.7	89
1732	448	acgact	18.9	-5.7	50	89
1733	553	agtcgt	18.9	-5.7	50	89
1734	585	agcagt	18.8	-5.7	50	89
1735	1428	tcgtca	19.3	-5.7	50	89
1736	1512	tgacga	19.3	-5.7	50	89
1737	4085	actgct	18.8	-5.7	50	89
1738	2163	ctcgtg	16.3	-5.6	66.7	89
1739	2199	ctgtcg	16.3	-5.6	66.7	89
1740	2543	cgacag	16.3	-5.6	66.7	89
1741	2595	cgtctg	16.3	-5.6	66.7	89
1742	2943	cacgag	16.3	-5.6	66.7	89
1743	2951	cagacg	16.3	-5.6	66.7	89
1744	3338	gctagc	15.4	-5.6	66.7	89
1745	3350	gcttcc	15	-5.6	66.7	89
1746	3410	gccttc	15	-5.6	66.7	89
1747	3530	ggaagc	15	-5.6	66.7	89
1748	3666	ggcttc	15	-5.6	66.7	89
1749	3830	gaagcc	15	-5.6	66.7	89
1750	3834	gaaggc	15	-5.6	66.7	89
1751	2087	cttccg	14.9	-5.5	66.7	89
1752	2091	cttcgg	14.9	-5.5	66.7	89
1753	2327	ccttcg	14.9	-5.5	66.7	89
1754	2447	ccgaag	14.9	-5.5	66.7	89
1755	2507	cgaagg	14.9	-5.5	66.7	89
1756	2703	cggaag	14.9	-5.5	66.7	89
1757	218	atgtgc	15.8	-5.5	50	89
1758	1604	tgcatg	15.9	-5.5	50	89
1759	2868	catgca	15.9	-5.5	50	89
1760	3309	gcacat	15.8	-5.5	50	89
1761	2251	ccaagg	12.2	-5.4	66.7	89
1762	2331	ccttgg	12.2	-5.4	66.7	89
1763	2372	cccatg	12.8	-5.4	66.7	89
1764	2875	catggg	12.8	-5.4	66.7	89
1765	3526	ggaacc	12.5	-5.4	66.7	89
1766	3606	ggttcc	12.5	-5.4	66.7	89
1767	266	acaagc	15.3	-5.4	50	89
1768	312	acagga	15.7	-5.4	50	89
1769	328	accaga	15.7	-5.4	50	89
1770	340	acctca	15.7	-5.4	50	89
1771	484	agacca	15.7	-5.4	50	89
1772	501	agagct	16.4	-5.4	50	89
1773	568	agtgga	15.7	-5.4	50	89
1774	590	agcaac	15.3	-5.4	50	89
1775	597	agctct	16.4	-5.4	50	89
1776	645	aggaca	15.7	-5.4	50	89
1777	664	aggtga	15.7	-5.4	50	89
1778	842	aacagc	15.3	-5.4	50	89
1779	942	aagcac	15.3	-5.4	50	89
1780	1139	ttcgtg	15.7	-5.4	50	89
1781	1175	ttgtcg	15.7	-5.4	50	89
1782	1253	tcacct	15.7	-5.4	50	89
1783	1320	tctcga	17	-5.4	50	89
1784	1337	tctggt	15.7	-5.4	50	89
1785	1369	tcctgt	15.7	-5.4	50	89
1786	1408	tccact	15.7	-5.4	50	89
1787	1416	tcgaga	17	-5.4	50	89
1788	1427	tcgttg	15.7	-5.4	50	89
1789	1529	tgaggt	15.7	-5.4	50	89
1790	1559	tgttcg	15.7	-5.4	50	89
1791	1573	tgtcct	15.7	-5.4	50	89
1792	1673	tggagt	15.7	-5.4	50	89
1793	1685	tggtct	15.7	-5.4	50	89
1794	2501	cgaaca	15.7	-5.4	50	89
1795	2540	cgacaa	15.7	-5.4	50	89
1796	2792	caacga	15.7	-5.4	50	89
1797	2940	cacgaa	15.7	-5.4	50	89
1798	3125	gttgct	15.3	-5.4	50	89
1799	3233	gtgctt	15.3	-5.4	50	89
1800	3353	gcttgt	15.3	-5.4	50	89
1801	3377	gctgtt	15.3	-5.4	50	89
1802	4068	actcca	15.7	-5.4	50	89
1803	2118	ctcacc	12.4	-5.3	66.7	89
1804	2158	ctccac	12.4	-5.3	66.7	89
1805	2198	ctgtcc	12.4	-5.3	66.7	89
1806	2226	ctggtc	12.4	-5.3	66.7	89
1807	2274	ccactc	12.4	-5.3	66.7	89
1808	2302	ccagac	12.4	-5.3	66.7	89
1809	2350	cctcac	12.4	-5.3	66.7	89
1810	2354	cctgtc	12.4	-5.3	66.7	89
1811	2902	cactcc	12.4	-5.3	66.7	89
1812	2914	cacctc	12.4	-5.3	66.7	89
1813	2950	cagacc	12.4	-5.3	66.7	89
1814	3006	caggac	12.4	-5.3	66.7	89
1815	3163	gtctgg	12.4	-5.3	66.7	89
1816	3171	gtcctg	12.4	-5.3	66.7	89
1817	3211	gtgagg	12.4	-5.3	66.7	89
1818	3263	gtggag	12.4	-5.3	66.7	89
1819	3567	ggacag	12.4	-5.3	66.7	89
1820	3571	ggagtg	12.4	-5.3	66.7	89
1821	3619	ggtctg	12.4	-5.3	66.7	89
1822	3647	ggtgag	12.4	-5.3	66.7	89
1823	3915	gacagg	12.4	-5.3	66.7	89
1824	3951	gaccag	12.4	-5.3	66.7	89
1825	3995	gagtgg	12.4	-5.3	66.7	89
1826	4019	gaggtg	12.4	-5.3	66.7	89
1827	227	atgctg	14.4	-5.3	50	89
1828	1114	ttctgc	14.3	-5.3	50	89
1829	1186	ttgctc	14.3	-5.3	50	89
1830	1306	tcttgc	14.3	-5.3	50	89
1831	1498	tgatgc	14.8	-5.3	50	89
1832	1618	tgcttc	14.3	-5.3	50	89
1833	2989	cagcat	14.4	-5.3	50	89
1834	3272	gcaaga	14.3	-5.3	50	89
1835	3284	gcatca	14.8	-5.3	50	89
1836	3324	gcagaa	14.3	-5.3	50	89
1837	3828	gaagca	14.3	-5.3	50	89
1838	4012	gagcaa	14.3	-5.3	50	89
1839	399	acgaag	14.2	-5.2	50	89
1840	455	agaacg	14.2	-5.2	50	89
1841	895	aacgag	14.2	-5.2	50	89
1842	903	aagacg	14.2	-5.2	50	89
1843	2089	cttcgt	14.2	-5.2	50	89
1844	2161	ctcgtt	14.2	-5.2	50	89
1845	2581	cgttct	14.2	-5.2	50	89
1846	2593	cgtctt	14.2	-5.2	50	89
1847	1076	tttgca	14.9	-5.2	33.3	89
1848	1612	tgcaaa	14.9	-5.2	33.3	89
1849	3046	gtaccc	10.5	-5.1	66.7	89
1850	3715	gggatc	10.2	-5.1	66.7	89
1851	3742	gggtac	10.5	-5.1	66.7	89
1852	3878	gatccc	10.2	-5.1	66.7	89
1853	178	atcgtc	13.6	-5.1	50	89
1854	291	acactg	13	-5.1	50	89
1855	414	acgtac	13.8	-5.1	50	89
1856	1239	tcatcg	13.7	-5.1	50	89
1857	1518	tgacac	13.4	-5.1	50	89
1858	1598	tgtgac	13.4	-5.1	50	89
1859	1863	tacacg	13.9	-5.1	50	89
1860	2520	cgatga	13.7	-5.1	50	89
1861	2608	cgtgta	13.9	-5.1	50	89
1862	2889	cacagt	13	-5.1	50	89
1863	2969	cagtgt	13	-5.1	50	89
1864	3049	gtacgt	13.8	-5.1	50	89
1865	3141	gtcaca	13.4	-5.1	50	89
1866	3220	gtgtca	13.4	-5.1	50	89
1867	3965	gacgat	13.6	-5.1	50	89
1868	4083	actgtg	13	-5.1	50	89
1869	401	acgttt	14.7	-5.1	33.3	89
1870	745	aaacgt	14.7	-5.1	33.3	89
1871	267	acaagg	11.6	-5	50	89
1872	335	accaag	11.6	-5	50	89
1873	539	agttgg	11.6	-5	50	89
1874	659	aggttg	11.6	-5	50	89
1875	843	aacagg	11.6	-5	50	89
1876	879	aaccag	11.6	-5	50	89
1877	923	aagtgg	11.6	-5	50	89
1878	947	aaggtg	11.6	-5	50	89
1879	1094	ttcacc	12	-5	50	89
1880	1134	ttccac	12	-5	50	89
1881	1174	ttgtcc	12	-5	50	89
1882	1202	ttggtc	12	-5	50	89
1883	1222	tcaacc	12	-5	50	89
1884	1358	tccaac	12	-5	50	89
1885	1558	tgttcc	12	-5	50	89
1886	1682	tggttc	12	-5	50	89
1887	2105	cttggt	11.6	-5	50	89
1888	2225	ctggtt	11.6	-5	50	89
1889	2273	ccactt	11.6	-5	50	89
1890	2304	ccaact	11.6	-5	50	89
1891	2329	ccttgt	11.6	-5	50	89
1892	2353	cctgtt	11.6	-5	50	89
1893	2789	caacct	11.6	-5	50	89
1894	2913	cacctt	11.6	-5	50	89
1895	3128	gttgga	12	-5	50	89
1896	3260	gtggaa	12	-5	50	89
1897	3525	ggaaca	12	-5	50	89
1898	3564	ggacaa	12	-5	50	89
1899	3608	ggttga	12	-5	50	89
1900	3644	ggtgaa	12	-5	50	89
1901	3812	gaacca	12	-5	50	89
1902	3948	gaccaa	12	-5	50	89
1903	134	atcacc	10.9	-4.9	50	89
1904	151	atctcg	12.1	-4.9	50	89
1905	174	atccac	10.9	-4.9	50	89
1906	278	acatcc	10.9	-4.9	50	89
1907	323	accatc	10.9	-4.9	50	89
1908	338	accttc	10.4	-4.9	50	89
1909	454	agaacc	10.4	-4.9	50	89
1910	562	agtgtc	11.8	-4.9	50	89
1911	654	aggaac	10.4	-4.9	50	89
1912	854	aactcc	10.4	-4.9	50	89
1913	866	aacctc	10.4	-4.9	50	89
1914	902	aagacc	10.4	-4.9	50	89
1915	958	aaggac	10.4	-4.9	50	89
1916	1115	ttctgg	10.5	-4.9	50	89
1917	1123	ttcctg	10.5	-4.9	50	89
1918	1163	ttgagg	10.5	-4.9	50	89
1919	1215	ttggag	10.5	-4.9	50	89
1920	1263	tcacag	11.9	-4.9	50	89
1921	1307	tcttgg	10.5	-4.9	50	89
1922	1363	tccttg	10.5	-4.9	50	89
1923	1411	tcgatc	12.5	-4.9	50	89
1924	1483	tgaagg	10.5	-4.9	50	89
1925	1507	tgactg	11.9	-4.9	50	89
1926	1679	tggaag	10.5	-4.9	50	89
1927	1918	tacgac	12.7	-4.9	50	89
1928	2084	cttcca	10.5	-4.9	50	89
1929	2156	ctccaa	10.5	-4.9	50	89
1930	2200	ctgtga	11.9	-4.9	50	89
1931	2248	ccaaga	10.5	-4.9	50	89
1932	2300	ccagaa	10.5	-4.9	50	89
1933	2324	ccttca	10.5	-4.9	50	89
1934	2348	cctcaa	10.5	-4.9	50	89
1935	2557	cgagat	12.1	-4.9	50	89
1936	2569	cgtagt	12.3	-4.9	50	89
1937	2808	caagga	10.5	-4.9	50	89
1938	2964	cagtca	11.9	-4.9	50	89
1939	3004	caggaa	10.5	-4.9	50	89
1940	3109	gttcct	10.4	-4.9	50	89
1941	3145	gtcagt	11.8	-4.9	50	89
1942	3169	gtcctt	10.4	-4.9	50	89
1943	3184	gtcgta	12.7	-4.9	50	89
1944	3261	gtggat	10.9	-4.9	50	89
1945	3529	ggaagt	10.4	-4.9	50	89
1946	3545	ggatgt	10.9	-4.9	50	89
1947	3569	ggagtt	10.4	-4.9	50	89
1948	3605	ggttct	10.4	-4.9	50	89
1949	3617	ggtctt	10.4	-4.9	50	89
1950	3645	ggtgat	10.9	-4.9	50	89
1951	3833	gaaggt	10.4	-4.9	50	89
1952	3880	gatcga	12.5	-4.9	50	89
1953	3897	gatggt	10.9	-4.9	50	89
1954	3968	gacact	11.8	-4.9	50	89
1955	4017	gaggtt	10.4	-4.9	50	89
1956	4039	actacg	12.3	-4.9	50	89
1957	4054	acttcc	10.4	-4.9	50	89
1958	4094	actgac	11.8	-4.9	50	89
1959	237	atgcat	12.9	-4.9	33.3	89
1960	2043	ctaggg	7.2	-4.8	66.7	89
1961	2399	ccctag	7.2	-4.8	66.7	89
1962	522	agtagc	10.9	-4.8	50	89
1963	1266	tcagtc	10.8	-4.8	50	89
1964	1534	tgagac	10.8	-4.8	50	89
1965	1967	tagcag	11	-4.8	50	89
1966	2208	ctgcta	11	-4.8	50	89
1967	3156	gtctca	10.8	-4.8	50	89
1968	3392	gctact	10.9	-4.8	50	89
1969	3928	gactga	10.8	-4.8	50	89
1970	593	agcttt	11.9	-4.8	33.3	89
1971	757	aaagct	11.9	-4.8	33.3	89
1972	1064	tttcga	12.7	-4.8	33.3	89
1973	1420	tcgaaa	12.7	-4.8	33.3	89
1974	203	atgagg	9.4	-4.7	50	89
1975	255	atggag	9.4	-4.7	50	89
1976	475	agatgg	9.4	-4.7	50	89
1977	559	agtcag	10.3	-4.7	50	89
1978	607	agctag	9.4	-4.7	50	89
1979	644	aggatg	9.4	-4.7	50	89
1980	1930	tagagc	9.8	-4.7	50	89
1981	2037	ctagct	9.4	-4.7	50	89
1982	2157	ctccat	9.4	-4.7	50	89
1983	2240	ctgact	10.3	-4.7	50	89
1984	2261	ccatct	9.4	-4.7	50	89
1985	2349	cctcat	9.4	-4.7	50	89
1986	2853	catcct	9.4	-4.7	50	89
1987	2953	cagagt	10.3	-4.7	50	89
1988	3360	gctcta	9.8	-4.7	50	89
1989	4067	actctg	10.3	-4.7	50	89
1990	121	attggt	10.2	-4.7	33.3	89
1991	241	atggtt	10.2	-4.7	33.3	89
1992	322	accatt	10.2	-4.7	33.3	89
1993	333	accaat	10.2	-4.7	33.3	89
1994	825	aatggt	10.2	-4.7	33.3	89
1995	877	aaccat	10.2	-4.7	33.3	89
1996	498	agagtc	9.1	-4.6	50	89
1997	546	agtctc	9.1	-4.6	50	89
1998	1279	tcagag	9.3	-4.6	50	89
1999	1327	tctcag	9.3	-4.6	50	89
[truncated: 2,097 more rows]

## Sheet: Best 348 6-bp Barcodes
ID	Name	Sequence	Tm (°C) (1M NaCl, 2 µM oligo)	dG(kcal/ mol)	Linguistic Complexity(%)
1	1396	tccgca	28	-7	100
2	1444	tcgcca	28	-7	100
3	1460	tcggca	28	-7	100
4	1640	tgccga	28	-7	100
5	1656	tgcgga	28	-7	100
6	1704	tggcga	28	-7	100
7	373	accgct	27.6	-7	100
8	421	acgcct	27.6	-7	100
9	437	acggct	27.6	-7	100
10	617	agccgt	27.6	-7	100
11	633	agcggt	27.6	-7	100
12	681	aggcgt	27.6	-7	100
13	1700	tggcca	26.2	-6.9	100
14	377	accggt	25.8	-6.8	100
15	1607	tgcacg	25.7	-6.7	100
16	2612	cgtgca	25.7	-6.7	100
17	410	acgtgc	25.7	-6.7	100
18	3305	gcacgt	25.7	-6.7	100
19	1258	tcacgc	24.7	-6.6	100
20	1454	tcgcac	24.7	-6.6	100
21	1514	tgacgc	24.7	-6.6	100
22	1662	tgcgac	24.7	-6.6	100
23	3188	gtcgca	24.7	-6.6	100
24	3240	gtgcga	24.7	-6.6	100
25	3476	gcgtca	24.7	-6.6	100
26	3480	gcgtga	24.7	-6.6	100
27	419	acgctg	24.4	-6.6	100
28	567	agtgcg	24.4	-6.6	100
29	627	agcgtg	24.4	-6.6	100
30	2633	cgcagt	24.4	-6.6	100
31	2688	cgcact	24.4	-6.6	100
32	2933	cacgct	24.4	-6.6	100
33	2985	cagcgt	24.4	-6.6	100
34	4087	actgcg	24.4	-6.6	100
35	231	atgccg	23.8	-6.6	100
36	235	atgcgg	23.8	-6.6	100
37	247	atggcg	23.8	-6.6	100
38	2477	ccgcat	23.8	-6.6	100
39	2669	cgccat	23.8	-6.6	100
40	2733	cggcat	23.8	-6.6	100
41	1400	tccgga	23.8	-6.5	100
42	677	aggcct	23.4	-6.5	100
43	1271	tcagcg	23.4	-6.4	100
44	1455	tcgcag	23.4	-6.4	100
45	1527	tgagcg	23.4	-6.4	100
46	1663	tgcgag	23.4	-6.4	100
47	2164	ctcgca	23.4	-6.4	100
48	2216	ctgcga	23.4	-6.4	100
49	2644	cgctca	23.4	-6.4	100
50	2648	cgctga	23.4	-6.4	100
51	418	acgctc	23.3	-6.4	100
52	554	agtcgc	23.3	-6.4	100
53	626	agcgtc	23.3	-6.4	100
54	3465	gcgagt	23.3	-6.4	100
55	3520	gcgact	23.3	-6.4	100
56	3957	gacgct	23.3	-6.4	100
57	4009	gagcgt	23.3	-6.4	100
58	4074	actcgc	23.3	-6.4	100
59	170	atccgc	22.8	-6.4	100
60	182	atcgcc	22.8	-6.4	100
61	186	atcggc	22.8	-6.4	100
62	3453	gccgat	22.8	-6.4	100
63	3517	gcggat	22.8	-6.4	100
64	3709	ggcgat	22.8	-6.4	100
65	1606	tgcacc	22.7	-6.4	100
66	1646	tgccac	22.7	-6.4	100
67	1710	tggcac	22.7	-6.4	100
68	3236	gtgcca	22.7	-6.4	100
69	3252	gtggca	22.7	-6.4	100
70	3636	ggtgca	22.7	-6.4	100
71	1418	tcgagc	22.3	-6.3	100
72	3368	gctcga	22.3	-6.3	100
73	371	accgtg	22.4	-6.3	100
74	411	acgtgg	22.4	-6.3	100
75	435	acggtg	22.4	-6.3	100
76	2281	ccacgt	22.4	-6.3	100
77	2921	caccgt	22.4	-6.3	100
78	2937	cacggt	22.4	-6.3	100
79	599	agctcg	22	-6.3	100
80	2549	cgagct	22	-6.3	100
81	1898	taccgc	21.9	-6.3	100
82	1910	tacgcc	21.9	-6.3	100
83	1914	tacggc	21.9	-6.3	100
84	3440	gccgta	21.9	-6.3	100
85	3504	gcggta	21.9	-6.3	100
86	3696	ggcgta	21.9	-6.3	100
87	1611	tgcagg	21.3	-6.3	100
88	1647	tgccag	21.3	-6.3	100
89	1711	tggcag	21.3	-6.3	100
90	2212	ctgcca	21.3	-6.3	100
91	2228	ctggca	21.3	-6.3	100
92	2356	cctgca	21.3	-6.3	100
93	1255	tcaccg	21.4	-6.2	100
94	1259	tcacgg	21.4	-6.2	100
95	1351	tccacg	21.4	-6.2	100
96	1511	tgaccg	21.4	-6.2	100
97	1515	tgacgg	21.4	-6.2	100
98	1671	tggacg	21.4	-6.2	100
99	2452	ccgtca	21.4	-6.2	100
100	2456	ccgtga	21.4	-6.2	100
101	2596	cgtcca	21.4	-6.2	100
102	2616	cgtgga	21.4	-6.2	100
103	2708	cggtca	21.4	-6.2	100
104	2712	cggtga	21.4	-6.2	100
105	370	accgtc	21.3	-6.2	100
106	406	acgtcc	21.3	-6.2	100
107	434	acggtc	21.3	-6.2	100
108	3561	ggacgt	21.3	-6.2	100
109	3945	gaccgt	21.3	-6.2	100
110	3961	gacggt	21.3	-6.2	100
111	346	acctgc	21.2	-6.2	100
112	566	agtgcc	21.2	-6.2	100
113	570	agtggc	21.2	-6.2	100
114	666	aggtgc	21.2	-6.2	100
115	3301	gcacct	21.2	-6.2	100
116	3321	gcaggt	21.2	-6.2	100
117	3401	gccagt	21.2	-6.2	100
118	3456	gccact	21.2	-6.2	100
119	3657	ggcagt	21.2	-6.2	100
120	3712	ggcact	21.2	-6.2	100
121	4086	actgcc	21.2	-6.2	100
122	4090	actggc	21.2	-6.2	100
123	246	atggcc	20.6	-6.2	100
124	3693	ggccat	20.6	-6.2	100
125	1959	tagccg	20.5	-6.1	100
126	1963	tagcgg	20.5	-6.1	100
127	1975	taggcg	20.5	-6.1	100
128	2464	ccgcta	20.5	-6.1	100
129	2656	cgccta	20.5	-6.1	100
130	2720	cggcta	20.5	-6.1	100
131	2628	cgcatg	20.3	-6.1	100
132	2871	catgcg	20.3	-6.1	100
133	1270	tcagcc	20.2	-6.1	100
134	1274	tcaggc	20.2	-6.1	100
135	1354	tccagc	20.2	-6.1	100
136	1526	tgagcc	20.2	-6.1	100
137	1530	tgaggc	20.2	-6.1	100
138	1674	tggagc	20.2	-6.1	100
139	3364	gctcca	20.2	-6.1	100
140	3384	gctgga	20.2	-6.1	100
141	3412	gcctca	20.2	-6.1	100
142	3416	gcctga	20.2	-6.1	100
143	3668	ggctca	20.2	-6.1	100
144	3672	ggctga	20.2	-6.1	100
145	603	agctgg	19.9	-6.1	100
146	611	agcctg	19.9	-6.1	100
147	675	aggctg	19.9	-6.1	100
148	2293	ccagct	19.9	-6.1	100
149	2981	cagcct	19.9	-6.1	100
150	2997	caggct	19.9	-6.1	100
151	1406	tccgac	20.3	-6	100
152	1414	tcgacc	20.3	-6	100
153	1470	tcggac	20.3	-6	100
154	3176	gtccga	20.3	-6	100
155	3192	gtcgga	20.3	-6	100
156	3624	ggtcga	20.3	-6	100
157	343	acctcg	20	-6	100
158	551	agtccg	20	-6	100
159	555	agtcgg	20	-6	100
160	663	aggtcg	20	-6	100
161	2441	ccgagt	20	-6	100
162	2496	ccgact	20	-6	100
163	2533	cgacct	20	-6	100
164	2553	cgaggt	20	-6	100
165	2697	cggagt	20	-6	100
166	2752	cggact	20	-6	100
167	4071	actccg	20	-6	100
168	4075	actcgg	20	-6	100
169	171	atccgg	19.3	-6	100
170	2493	ccggat	19.3	-6	100
171	2522	cgatgc	19.2	-6	100
172	2627	cgcatc	19.2	-6	100
173	2858	catcgc	19.2	-6	100
174	3287	gcatcg	19.2	-6	100
175	3460	gcgatg	19.2	-6	100
176	3895	gatgcg	19.2	-6	100
177	3246	gtgcac	19	-6	100
178	1407	tccgag	18.9	-5.9	100
179	1419	tcgagg	18.9	-5.9	100
180	1471	tcggag	18.9	-5.9	100
181	2152	ctccga	18.9	-5.9	100
182	2168	ctcgga	18.9	-5.9	100
183	2344	cctcga	18.9	-5.9	100
184	2931	cacgtg	18.8	-5.9	100
185	598	agctcc	18.7	-5.9	100
186	610	agcctc	18.7	-5.9	100
187	674	aggctc	18.7	-5.9	100
188	1899	taccgg	18.4	-5.9	100
189	2480	ccggta	18.4	-5.9	100
190	3573	ggagct	18.7	-5.9	100
191	4005	gagcct	18.7	-5.9	100
192	4021	gaggct	18.7	-5.9	100
193	1670	tggacc	18	-5.9	100
194	3620	ggtcca	18	-5.9	100
195	3050	gtacgc	18.2	-5.8	100
196	3486	gcgtac	18.2	-5.8	100
197	3459	gcgatc	18	-5.8	100
198	3882	gatcgc	18	-5.8	100
199	347	acctgg	17.6	-5.8	100
200	2297	ccaggt	17.6	-5.8	100
201	2222	ctgcac	17.5	-5.8	100
202	2906	cactgc	17.5	-5.8	100
203	2970	cagtgc	17.5	-5.8	100
204	3247	gtgcag	17.5	-5.8	100
205	3299	gcactg	17.5	-5.8	100
206	3315	gcagtg	17.5	-5.8	100
207	1974	taggcc	17.1	-5.8	100
208	3680	ggccta	17.1	-5.8	100
209	2266	ccatgc	16.7	-5.8	100
210	2870	catgcc	16.7	-5.8	100
211	2874	catggc	16.7	-5.8	100
212	3291	gcatgg	16.7	-5.8	100
213	3396	gccatg	16.7	-5.8	100
214	3652	ggcatg	16.7	-5.8	100
215	2606	cgtcac	17.7	-5.7	100
216	2622	cgtgac	17.7	-5.7	100
217	2930	cacgtc	17.7	-5.7	100
218	3143	gtcacg	17.7	-5.7	100
219	3207	gtgacg	17.7	-5.7	100
220	3955	gacgtg	17.7	-5.7	100
221	2026	ctacgc	16.8	-5.7	100
222	2570	cgtagc	16.8	-5.7	100
223	2654	cgctac	16.8	-5.7	100
224	3063	gtagcg	16.8	-5.7	100
225	3335	gctacg	16.8	-5.7	100
226	3487	gcgtag	16.8	-5.7	100
227	1355	tccagg	16.6	-5.7	100
228	2360	cctgga	16.6	-5.7	100
229	662	aggtcc	16.5	-5.7	100
230	3557	ggacct	16.5	-5.7	100
231	3146	gtcagc	16.3	-5.7	100
232	3210	gtgagc	16.3	-5.7	100
233	3298	gcactc	16.3	-5.7	100
234	3314	gcagtc	16.3	-5.7	100
235	3374	gctcac	16.3	-5.7	100
236	3390	gctgac	16.3	-5.7	100
237	3930	gactgc	16.3	-5.7	100
238	3994	gagtgc	16.3	-5.7	100
239	3286	gcatcc	15.5	-5.7	100
240	3395	gccatc	15.5	-5.7	100
241	3546	ggatgc	15.5	-5.7	100
242	3651	ggcatc	15.5	-5.7	100
243	3894	gatgcc	15.5	-5.7	100
244	3898	gatggc	15.5	-5.7	100
245	3198	gtcgac	16.6	-5.6	100
246	3954	gacgtc	16.6	-5.6	100
247	2119	ctcacg	16.3	-5.6	100
248	2183	ctgacg	16.3	-5.6	100
249	2531	cgactg	16.3	-5.6	100
250	2547	cgagtg	16.3	-5.6	100
251	2607	cgtcag	16.3	-5.6	100
252	2623	cgtgag	16.3	-5.6	100
253	2903	cactcg	16.3	-5.6	100
254	2967	cagtcg	16.3	-5.6	100
255	2223	ctgcag	16	-5.6	100
256	2979	cagctg	16	-5.6	100
257	2263	ccatcg	15.5	-5.6	100
258	2436	ccgatg	15.5	-5.6	100
259	2523	cgatgg	15.5	-5.6	100
260	2692	cggatg	15.5	-5.6	100
261	2855	catccg	15.5	-5.6	100
262	2859	catcgg	15.5	-5.6	100
263	2039	ctagcg	15.3	-5.5	100
264	2655	cgctag	15.3	-5.5	100
265	2122	ctcagc	14.8	-5.5	100
266	2186	ctgagc	14.8	-5.5	100
267	2978	cagctc	14.8	-5.5	100
268	3375	gctcag	14.8	-5.5	100
269	3391	gctgag	14.8	-5.5	100
270	4003	gagctg	14.8	-5.5	100
271	2174	ctcgac	15.1	-5.4	100
272	2530	cgactc	15.1	-5.4	100
273	2546	cgagtc	15.1	-5.4	100
274	3199	gtcgag	15.1	-5.4	100
275	3927	gactcg	15.1	-5.4	100
276	3991	gagtcg	15.1	-5.4	100
277	2462	ccgtac	14.5	-5.4	100
278	2566	cgtacc	14.5	-5.4	100
279	2718	cggtac	14.5	-5.4	100
280	3047	gtaccg	14.5	-5.4	100
281	3051	gtacgg	14.5	-5.4	100
282	3591	ggtacg	14.5	-5.4	100
283	2435	ccgatc	14.3	-5.4	100
284	2518	cgatcc	14.3	-5.4	100
285	2691	cggatc	14.3	-5.4	100
286	3543	ggatcg	14.3	-5.4	100
287	3879	gatccg	14.3	-5.4	100
288	3883	gatcgg	14.3	-5.4	100
289	3142	gtcacc	14	-5.4	100
290	3182	gtccac	14	-5.4	100
291	3206	gtgacc	14	-5.4	100
292	3262	gtggac	14	-5.4	100
293	3630	ggtcac	14	-5.4	100
294	3646	ggtgac	14	-5.4	100
295	2275	ccactg	13.7	-5.4	100
296	2291	ccagtg	13.7	-5.4	100
297	2907	cactgg	13.7	-5.4	100
298	2915	cacctg	13.7	-5.4	100
299	2971	cagtgg	13.7	-5.4	100
300	2995	caggtg	13.7	-5.4	100
301	2267	ccatgg	12.8	-5.4	100
302	2175	ctcgag	13.6	-5.3	100
303	4002	gagctc	13.6	-5.3	100
304	2023	ctaccg	13	-5.3	100
305	2027	ctacgg	13	-5.3	100
306	2311	cctacg	13	-5.3	100
307	2463	ccgtag	13	-5.3	100
308	2571	cgtagg	13	-5.3	100
309	2719	cggtag	13	-5.3	100
310	3062	gtagcc	13	-5.3	100
311	3066	gtaggc	13	-5.3	100
312	3334	gctacc	13	-5.3	100
313	3422	gcctac	13	-5.3	100
314	3594	ggtagc	13	-5.3	100
315	3678	ggctac	13	-5.3	100
316	2182	ctgacc	12.4	-5.3	100
317	2238	ctggac	12.4	-5.3	100
318	2290	ccagtc	12.4	-5.3	100
319	2366	cctgac	12.4	-5.3	100
320	2966	cagtcc	12.4	-5.3	100
321	2994	caggtc	12.4	-5.3	100
322	3147	gtcagg	12.4	-5.3	100
323	3183	gtccag	12.4	-5.3	100
324	3555	ggactg	12.4	-5.3	100
325	3631	ggtcag	12.4	-5.3	100
326	3931	gactgg	12.4	-5.3	100
327	3939	gacctg	12.4	-5.3	100
328	2038	ctagcc	11.4	-5.2	100
329	2042	ctaggc	11.4	-5.2	100
330	2314	cctagc	11.4	-5.2	100
331	3339	gctagg	11.4	-5.2	100
332	3423	gcctag	11.4	-5.2	100
333	3679	ggctag	11.4	-5.2	100
334	3554	ggactc	11.2	-5.1	100
335	3570	ggagtc	11.2	-5.1	100
336	3926	gactcc	11.2	-5.1	100
337	3938	gacctc	11.2	-5.1	100
338	3990	gagtcc	11.2	-5.1	100
339	4018	gaggtc	11.2	-5.1	100
340	2123	ctcagg	10.8	-5.1	100
341	2159	ctccag	10.8	-5.1	100
342	2187	ctgagg	10.8	-5.1	100
343	2239	ctggag	10.8	-5.1	100
344	2351	cctcag	10.8	-5.1	100
345	2367	cctgag	10.8	-5.1	100
346	3590	ggtacc	10.5	-5.1	100
347	3542	ggatcc	10.2	-5.1	100
348	2315	cctagg	7.2	-4.8	100
